# Supplementary material for: 1-[(Z)-2-Phenyl­hydrazin-1-yl­idene]-1-(piperidin-1-yl)propan-2-one
Source: Acta Crystallogr Sect E Struct Rep Online. 2011 Jul 30;67(Pt 8):o2172. doi: 10.1107/S1600536811029680 (PMC3213607; doi:10.1107/S1600536811029680)
Supplement: Supplementary file 1 [file e-67-o2172-sup1.cif]

##############################################################################
#                                                                            #
# This CIF contains the data in a paper accepted for publication in          #
# Acta Crystallographica Section E. It conforms to the requirements of       #
# Notes for Authors for Acta Crystallographica Section E, and has been       #
# peer reviewed under the auspices of the IUCr Commission on Journals.       #
#                                                                            #
# Full details of the Crystallographic Information File format               #
# are given in the paper "The Crystallographic Information File (CIF):       #
# a New Standard Archive File for Crystallography" by S. R. Hall, F. H.      #
# Allen and I. D. Brown [Acta Cryst. (1991), A47, 655-685].                  #
#                                                                            #
# The current version of the core CIF dictionary is obtainable from          #
# ftp://ftp.iucr.org/pub/cif_core.dic.                                       #
#                                                                            #
# Software is freely available for graphical display of the structure(s)     #
# in this CIF. For information consult the CIF software page                 #
# http://www.iucr.org/resources/cif/software.                                #
#                                                                            #
# This file may be used for bona fide research purposes within the           #
# scientific community so long as proper attribution is given to the journal # 
# article from which it was obtained.                                        #
#                                                                            #
##############################################################################
data_global
_audit_creation_method     SHELXL-97
_journal_date_recd_electronic     2011-07-21
_journal_date_accepted     2011-07-22
_journal_name_full     'Acta Crystallographica, Section E'
_journal_year     2011
_journal_volume     67
_journal_issue      8
_journal_page_first     o2172
_journal_page_last     o2172
_journal_paper_category     QO
_journal_coeditor_code     HB6327
_publ_contact_author_name     ' Edward RT Tiekink '
_publ_contact_author_address
;
Department of Chemistry, University of Malaya,
50603 Kuala Lumpur, Malaysia
;
_publ_contact_author_email
;
edward.tiekink@gmail.com
;
_publ_contact_author_fax     ' +60 3 7967 4193 '
_publ_contact_author_phone     ' +60 3 7967 6775 '
_publ_section_title
;
1-[(<i>Z</i>)-2-Phenylhydrazin-1-ylidene]-1-(piperidin-1-yl)propan-2-one
;
loop_
    _publ_author_name
    _publ_author_footnote
    _publ_author_address
    'Hatem A. Abdel-Aziz'
;
Additional correspondence author, e-mail: hatem_741@yahoo.com.
;
;
Department of Pharmaceutical Chemistry, College of Pharmacy,
King Saud University, Riyadh 11451, Saudi Arabia
;
    'Ng, Seik Weng' .
;
Department of Chemistry, University of Malaya,
50603 Kuala Lumpur, Malaysia
   Chemistry Department
    Faculty of Science
    King Abdulaziz University
    PO Box 80203 Jeddah
    Saudi Arabia
;
    'Tiekink, Edward R. T.' .
;
Department of Chemistry, University of Malaya,
50603 Kuala Lumpur, Malaysia
;
_publ_section_synopsis     .
data_I
_audit_creation_method     SHELXL-97
_chemical_name_systematic
;
1-[(<i>Z</i>)-2-Phenylhydrazin-1-ylidene]-1-(piperidin-1-yl)propan-2-one
;
_chemical_name_common     ?
_chemical_formula_moiety     'C14 H19 N3 O'
_chemical_formula_sum     'C14 H19 N3 O'
_chemical_formula_iupac     'C14 H19 N3 O'
_chemical_formula_weight     245.32
_chemical_melting_point     ?
_symmetry_cell_setting     orthorhombic
_symmetry_space_group_name_H-M     'P 21 21 21'
_symmetry_space_group_name_Hall     'P 2ac 2ab'
loop_
    _symmetry_equiv_pos_as_xyz
    'x, y, z'
    '-x+1/2, -y, z+1/2'
    '-x, y+1/2, -z+1/2'
    'x+1/2, -y+1/2, -z'
_cell_length_a     9.1195(2)
_cell_length_b     11.9614(2)
_cell_length_c     12.0393(2)
_cell_angle_alpha     90.00
_cell_angle_beta     90.00
_cell_angle_gamma     90.00
_cell_volume     1313.27(4)
_cell_formula_units_Z     4
_cell_measurement_reflns_used     3524
_cell_measurement_theta_min     3.67
_cell_measurement_theta_max     73.92
_cell_measurement_temperature     100(2)
_exptl_crystal_description     prism
_exptl_crystal_colour     yellow
_exptl_crystal_size_max     0.25
_exptl_crystal_size_mid     0.10
_exptl_crystal_size_min     0.05
_exptl_crystal_density_diffrn     1.241
_exptl_crystal_density_meas     ?
_exptl_crystal_density_method     'not measured'
_exptl_crystal_F_000     528
_exptl_absorpt_coefficient_mu     0.638
_exptl_absorpt_correction_type     multi-scan
_exptl_absorpt_process_details     '(CrysAlis PRO; Agilent, 2010)'
_exptl_absorpt_correction_T_min     0.8568
_exptl_absorpt_correction_T_max     0.9688
_exptl_special_details     ?
_diffrn_ambient_temperature     100(2)
_diffrn_radiation_type     'Cu K\a'
_diffrn_radiation_wavelength     1.5418
_diffrn_radiation_source     'SuperNova (Cu) X-ray Source'
_diffrn_radiation_monochromator     'mirror'
_diffrn_measurement_device_type
                  'Agilent SuperNova Dual diffractometer with an Atlas detector'
_diffrn_measurement_method     \w
_diffrn_detector_area_resol_mean     '10.4041'
_diffrn_reflns_number     5335
_diffrn_reflns_av_R_equivalents     0.0212
_diffrn_reflns_av_sigmaI/netI     0.0296
_diffrn_reflns_theta_min     5.21
_diffrn_reflns_theta_max     74.09
_diffrn_reflns_theta_full     74.09
_diffrn_measured_fraction_theta_max     0.980
_diffrn_measured_fraction_theta_full     0.980
_diffrn_reflns_limit_h_min     -11
_diffrn_reflns_limit_h_max     7
_diffrn_reflns_limit_k_min     -14
_diffrn_reflns_limit_k_max     11
_diffrn_reflns_limit_l_min     -15
_diffrn_reflns_limit_l_max     13
_diffrn_standards_number     0
_diffrn_standards_interval_count     0
_diffrn_standards_interval_time     0
_diffrn_standards_decay_%     0
_refine_special_details
;
Refinement of <i>F</i>^2^ against ALL reflections. The weighted <i>R</i>-factor
<i>wR</i> and goodness of fit <i>S</i> are based on <i>F</i>^2^, conventional
<i>R</i>-factors <i>R</i> are based on <i>F</i>, with <i>F</i> set to zero for
negative <i>F</i>^2^. The threshold expression of <i>F</i>^2^ >
\s(<i>F</i>^2^) is used only for calculating <i>R</i>-factors(gt) <i>etc</i>.
and is not relevant to the choice of reflections for refinement.
<i>R</i>-factors based on <i>F</i>^2^ are statistically about twice as large
as those based on <i>F</i>, and <i>R</i>- factors based on ALL data will be
even larger.
;
_reflns_number_total     2589
_reflns_number_gt     2482
_reflns_threshold_expression     I>2\s(I)
_refine_ls_structure_factor_coef     Fsqd
_refine_ls_matrix_type     full
_refine_ls_R_factor_all     0.0344
_refine_ls_R_factor_gt     0.0327
_refine_ls_wR_factor_gt     0.0784
_refine_ls_wR_factor_ref     0.0803
_refine_ls_goodness_of_fit_ref     1.048
_refine_ls_restrained_S_all     1.048
_refine_ls_number_reflns     2589
_refine_ls_number_parameters     168
_refine_ls_number_restraints     0
_refine_ls_hydrogen_treatment     mixed
_refine_ls_weighting_scheme     calc
_refine_ls_weighting_details
         'calc w=1/[\s^2^(Fo^2^)+(0.0415P)^2^+0.2381P] where P=(Fo^2^+2Fc^2^)/3'
_atom_sites_solution_hydrogens     geom
_atom_sites_solution_primary     direct
_atom_sites_solution_secondary     difmap
_refine_ls_shift/su_max     0.000
_refine_ls_shift/su_mean     0.000
_refine_diff_density_max     0.118
_refine_diff_density_min     -0.196
_refine_ls_extinction_method     none
_refine_ls_extinction_coef     ?
_refine_ls_abs_structure_details     'Flack (1983), 1077 Friedel pairs'
_refine_ls_abs_structure_Flack     -0.1(3)
loop_
    _atom_type_symbol
    _atom_type_description
    _atom_type_scat_dispersion_real
    _atom_type_scat_dispersion_imag
    _atom_type_scat_source
    'C' 'C' 0.0181 0.0091
                         'International Tables Vol C Tables 4.2.6.8 and 6.1.1.4'
    'H' 'H' 0.0000 0.0000
                         'International Tables Vol C Tables 4.2.6.8 and 6.1.1.4'
    'N' 'N' 0.0311 0.0180
                         'International Tables Vol C Tables 4.2.6.8 and 6.1.1.4'
    'O' 'O' 0.0492 0.0322
                         'International Tables Vol C Tables 4.2.6.8 and 6.1.1.4'
_computing_data_collection     'CrysAlis PRO (Agilent, 2010)'
_computing_cell_refinement     'CrysAlis PRO (Agilent, 2010)'
_computing_data_reduction     'CrysAlis PRO (Agilent, 2010)'
_computing_structure_solution     'SHELXS97 (Sheldrick, 2008)'
_computing_structure_refinement     'SHELXL97 (Sheldrick, 2008)'
_computing_molecular_graphics
                      'ORTEP-3 (Farrugia, 1997) and DIAMOND (Brandenburg, 2006)'
_computing_publication_material     'publCIF (Westrip, 2010)'
loop_
    _atom_site_type_symbol
    _atom_site_label
    _atom_site_fract_x
    _atom_site_fract_y
    _atom_site_fract_z
    _atom_site_U_iso_or_equiv
    _atom_site_adp_type
    _atom_site_calc_flag
    _atom_site_refinement_flags
    _atom_site_occupancy
    _atom_site_symmetry_multiplicity
    _atom_site_disorder_assembly
    _atom_site_disorder_group
    O O1 0.78315(11) 0.39621(8) 0.41136(8) 0.0206(2) Uani d . 1 1 . .
    N N1 0.76810(12) 0.50948(9) 0.20177(9) 0.0152(2) Uani d . 1 1 . .
    N N2 0.55012(12) 0.40406(10) 0.18282(10) 0.0161(2) Uani d . 1 1 . .
    N N3 0.52865(13) 0.46113(10) 0.08925(10) 0.0176(2) Uani d . 1 1 . .
    C C1 0.91802(15) 0.46592(12) 0.18446(12) 0.0180(3) Uani d . 1 1 . .
    H H1A 0.9139 0.3963 0.1401 0.022 Uiso calc R 1 1 . .
    H H1B 0.9634 0.4482 0.2571 0.022 Uiso calc R 1 1 . .
    C C2 1.01007(16) 0.55293(12) 0.12398(12) 0.0212(3) Uani d . 1 1 . .
    H H2A 0.9713 0.5632 0.0479 0.025 Uiso calc R 1 1 . .
    H H2B 1.1123 0.5258 0.1179 0.025 Uiso calc R 1 1 . .
    C C3 1.00881(16) 0.66502(12) 0.18456(13) 0.0221(3) Uani d . 1 1 . .
    H H3A 1.0614 0.6576 0.2561 0.027 Uiso calc R 1 1 . .
    H H3B 1.0606 0.7216 0.1392 0.027 Uiso calc R 1 1 . .
    C C4 0.85187(16) 0.70368(12) 0.20604(13) 0.0219(3) Uani d . 1 1 . .
    H H4A 0.8531 0.7729 0.2510 0.026 Uiso calc R 1 1 . .
    H H4B 0.8031 0.7205 0.1345 0.026 Uiso calc R 1 1 . .
    C C5 0.76669(16) 0.61340(11) 0.26713(12) 0.0201(3) Uani d . 1 1 . .
    H H5A 0.8116 0.5999 0.3408 0.024 Uiso calc R 1 1 . .
    H H5B 0.6643 0.6382 0.2788 0.024 Uiso calc R 1 1 . .
    C C6 0.66729(15) 0.42747(11) 0.24015(11) 0.0159(3) Uani d . 1 1 . .
    C C7 0.68611(15) 0.36763(12) 0.34649(11) 0.0172(3) Uani d . 1 1 . .
    C C8 0.58735(18) 0.27024(12) 0.37224(12) 0.0236(3) Uani d . 1 1 . .
    H H8A 0.5897 0.2550 0.4522 0.035 Uiso calc R 1 1 . .
    H H8B 0.6212 0.2041 0.3316 0.035 Uiso calc R 1 1 . .
    H H8C 0.4868 0.2882 0.3497 0.035 Uiso calc R 1 1 . .
    C C9 0.40458(15) 0.43897(11) 0.02405(11) 0.0158(3) Uani d . 1 1 . .
    C C10 0.36359(15) 0.51634(12) -0.05636(11) 0.0177(3) Uani d . 1 1 . .
    H H10 0.4195 0.5825 -0.0668 0.021 Uiso calc R 1 1 . .
    C C11 0.24038(16) 0.49645(13) -0.12146(11) 0.0215(3) Uani d . 1 1 . .
    H H11 0.2126 0.5490 -0.1768 0.026 Uiso calc R 1 1 . .
    C C12 0.15788(17) 0.40034(14) -0.10604(12) 0.0246(3) Uani d . 1 1 . .
    H H12 0.0731 0.3875 -0.1500 0.030 Uiso calc R 1 1 . .
    C C13 0.19957(17) 0.32311(13) -0.02621(13) 0.0249(3) Uani d . 1 1 . .
    H H13 0.1434 0.2570 -0.0160 0.030 Uiso calc R 1 1 . .
    C C14 0.32279(16) 0.34171(12) 0.03888(12) 0.0206(3) Uani d . 1 1 . .
    H H14 0.3512 0.2884 0.0933 0.025 Uiso calc R 1 1 . .
    H H3 0.596(2) 0.5100(15) 0.0692(16) 0.029(5) Uiso d . 1 1 . .
loop_
    _atom_site_aniso_label
    _atom_site_aniso_U_11
    _atom_site_aniso_U_22
    _atom_site_aniso_U_33
    _atom_site_aniso_U_12
    _atom_site_aniso_U_13
    _atom_site_aniso_U_23
    O1 0.0199(5) 0.0240(5) 0.0178(5) -0.0002(4) -0.0022(4) -0.0007(4)
    N1 0.0118(5) 0.0150(5) 0.0189(5) -0.0006(4) 0.0002(4) -0.0004(4)
    N2 0.0153(5) 0.0165(5) 0.0166(5) 0.0009(5) 0.0010(4) -0.0002(5)
    N3 0.0141(5) 0.0204(6) 0.0184(5) -0.0045(5) -0.0016(5) 0.0037(5)
    C1 0.0147(6) 0.0190(7) 0.0203(6) 0.0023(5) 0.0022(6) -0.0026(6)
    C2 0.0151(6) 0.0244(7) 0.0241(7) -0.0003(6) 0.0043(6) 0.0018(6)
    C3 0.0162(7) 0.0221(7) 0.0280(7) -0.0048(6) 0.0004(6) 0.0034(6)
    C4 0.0192(7) 0.0167(6) 0.0297(7) -0.0018(6) 0.0014(6) 0.0011(6)
    C5 0.0179(7) 0.0167(6) 0.0255(7) 0.0009(6) 0.0043(6) -0.0022(6)
    C6 0.0141(6) 0.0156(6) 0.0178(6) -0.0004(5) 0.0020(5) -0.0018(5)
    C7 0.0170(7) 0.0175(7) 0.0171(6) 0.0024(5) 0.0017(5) -0.0029(5)
    C8 0.0299(8) 0.0211(7) 0.0199(7) -0.0047(6) -0.0008(6) 0.0031(6)
    C9 0.0117(6) 0.0187(7) 0.0171(6) 0.0002(5) 0.0004(5) -0.0039(5)
    C10 0.0154(6) 0.0203(6) 0.0175(6) 0.0000(5) 0.0019(5) -0.0023(5)
    C11 0.0177(7) 0.0286(8) 0.0181(6) 0.0044(6) -0.0001(5) -0.0019(6)
    C12 0.0156(6) 0.0342(8) 0.0241(7) -0.0019(6) -0.0052(6) -0.0072(6)
    C13 0.0192(7) 0.0248(7) 0.0307(8) -0.0061(6) -0.0009(6) -0.0047(6)
    C14 0.0180(7) 0.0191(7) 0.0247(7) -0.0034(6) -0.0014(6) -0.0006(6)
_geom_special_details
;
All e.s.d.'s (except the e.s.d. in the dihedral angle between two l.s. planes)
are estimated using the full covariance matrix. The cell e.s.d.'s are taken
into account individually in the estimation of e.s.d.'s in distances, angles
and torsion angles; correlations between e.s.d.'s in cell parameters are only
used when they are defined by crystal symmetry. An approximate (isotropic)
treatment of cell e.s.d.'s is used for estimating e.s.d.'s involving l.s.
planes.
;
loop_
    _geom_bond_atom_site_label_1
    _geom_bond_atom_site_label_2
    _geom_bond_site_symmetry_2
    _geom_bond_distance
    _geom_bond_publ_flag
    O1 C7 . 1.2288(17) ?
    N1 C6 . 1.4216(17) ?
    N1 C5 . 1.4712(17) ?
    N1 C1 . 1.4778(17) ?
    N2 C6 . 1.3025(18) ?
    N2 N3 . 1.3317(16) ?
    N3 C9 . 1.4023(17) ?
    N3 H3 . 0.88(2) ?
    C1 C2 . 1.523(2) ?
    C1 H1A . 0.9900 ?
    C1 H1B . 0.9900 ?
    C2 C3 . 1.526(2) ?
    C2 H2A . 0.9900 ?
    C2 H2B . 0.9900 ?
    C3 C4 . 1.526(2) ?
    C3 H3A . 0.9900 ?
    C3 H3B . 0.9900 ?
    C4 C5 . 1.5201(19) ?
    C4 H4A . 0.9900 ?
    C4 H4B . 0.9900 ?
    C5 H5A . 0.9900 ?
    C5 H5B . 0.9900 ?
    C6 C7 . 1.4767(19) ?
    C7 C8 . 1.505(2) ?
    C8 H8A . 0.9800 ?
    C8 H8B . 0.9800 ?
    C8 H8C . 0.9800 ?
    C9 C10 . 1.391(2) ?
    C9 C14 . 1.3934(19) ?
    C10 C11 . 1.390(2) ?
    C10 H10 . 0.9500 ?
    C11 C12 . 1.386(2) ?
    C11 H11 . 0.9500 ?
    C12 C13 . 1.386(2) ?
    C12 H12 . 0.9500 ?
    C13 C14 . 1.388(2) ?
    C13 H13 . 0.9500 ?
    C14 H14 . 0.9500 ?
loop_
    _geom_angle_atom_site_label_1
    _geom_angle_atom_site_label_2
    _geom_angle_atom_site_label_3
    _geom_angle_site_symmetry_1
    _geom_angle_site_symmetry_3
    _geom_angle
    _geom_angle_publ_flag
    C6 N1 C5 . . 113.80(10) ?
    C6 N1 C1 . . 113.63(10) ?
    C5 N1 C1 . . 112.42(10) ?
    C6 N2 N3 . . 117.31(11) ?
    N2 N3 C9 . . 119.69(11) ?
    N2 N3 H3 . . 118.1(13) ?
    C9 N3 H3 . . 122.1(13) ?
    N1 C1 C2 . . 109.67(11) ?
    N1 C1 H1A . . 109.7 ?
    C2 C1 H1A . . 109.7 ?
    N1 C1 H1B . . 109.7 ?
    C2 C1 H1B . . 109.7 ?
    H1A C1 H1B . . 108.2 ?
    C1 C2 C3 . . 111.58(12) ?
    C1 C2 H2A . . 109.3 ?
    C3 C2 H2A . . 109.3 ?
    C1 C2 H2B . . 109.3 ?
    C3 C2 H2B . . 109.3 ?
    H2A C2 H2B . . 108.0 ?
    C4 C3 C2 . . 110.75(12) ?
    C4 C3 H3A . . 109.5 ?
    C2 C3 H3A . . 109.5 ?
    C4 C3 H3B . . 109.5 ?
    C2 C3 H3B . . 109.5 ?
    H3A C3 H3B . . 108.1 ?
    C5 C4 C3 . . 110.24(12) ?
    C5 C4 H4A . . 109.6 ?
    C3 C4 H4A . . 109.6 ?
    C5 C4 H4B . . 109.6 ?
    C3 C4 H4B . . 109.6 ?
    H4A C4 H4B . . 108.1 ?
    N1 C5 C4 . . 109.69(11) ?
    N1 C5 H5A . . 109.7 ?
    C4 C5 H5A . . 109.7 ?
    N1 C5 H5B . . 109.7 ?
    C4 C5 H5B . . 109.7 ?
    H5A C5 H5B . . 108.2 ?
    N2 C6 N1 . . 120.44(12) ?
    N2 C6 C7 . . 116.78(12) ?
    N1 C6 C7 . . 122.75(12) ?
    O1 C7 C6 . . 119.99(13) ?
    O1 C7 C8 . . 121.03(12) ?
    C6 C7 C8 . . 118.96(12) ?
    C7 C8 H8A . . 109.5 ?
    C7 C8 H8B . . 109.5 ?
    H8A C8 H8B . . 109.5 ?
    C7 C8 H8C . . 109.5 ?
    H8A C8 H8C . . 109.5 ?
    H8B C8 H8C . . 109.5 ?
    C10 C9 C14 . . 120.06(13) ?
    C10 C9 N3 . . 118.74(12) ?
    C14 C9 N3 . . 121.20(13) ?
    C11 C10 C9 . . 119.72(13) ?
    C11 C10 H10 . . 120.1 ?
    C9 C10 H10 . . 120.1 ?
    C10 C11 C12 . . 120.33(14) ?
    C10 C11 H11 . . 119.8 ?
    C12 C11 H11 . . 119.8 ?
    C13 C12 C11 . . 119.78(13) ?
    C13 C12 H12 . . 120.1 ?
    C11 C12 H12 . . 120.1 ?
    C12 C13 C14 . . 120.44(14) ?
    C12 C13 H13 . . 119.8 ?
    C14 C13 H13 . . 119.8 ?
    C13 C14 C9 . . 119.66(14) ?
    C13 C14 H14 . . 120.2 ?
    C9 C14 H14 . . 120.2 ?
loop_
    _geom_torsion_atom_site_label_1
    _geom_torsion_atom_site_label_2
    _geom_torsion_atom_site_label_3
    _geom_torsion_atom_site_label_4
    _geom_torsion_site_symmetry_1
    _geom_torsion_site_symmetry_2
    _geom_torsion_site_symmetry_3
    _geom_torsion_site_symmetry_4
    _geom_torsion
    _geom_torsion_publ_flag
    C6 N2 N3 C9 . . . . 179.73(12) ?
    C6 N1 C1 C2 . . . . 169.70(11) ?
    C5 N1 C1 C2 . . . . -59.23(15) ?
    N1 C1 C2 C3 . . . . 54.55(15) ?
    C1 C2 C3 C4 . . . . -53.17(16) ?
    C2 C3 C4 C5 . . . . 54.34(16) ?
    C6 N1 C5 C4 . . . . -167.80(11) ?
    C1 N1 C5 C4 . . . . 61.21(15) ?
    C3 C4 C5 N1 . . . . -57.74(16) ?
    N3 N2 C6 N1 . . . . -1.12(18) ?
    N3 N2 C6 C7 . . . . 177.07(11) ?
    C5 N1 C6 N2 . . . . 108.74(14) ?
    C1 N1 C6 N2 . . . . -120.87(13) ?
    C5 N1 C6 C7 . . . . -69.34(15) ?
    C1 N1 C6 C7 . . . . 61.04(16) ?
    N2 C6 C7 O1 . . . . -170.31(12) ?
    N1 C6 C7 O1 . . . . 7.84(19) ?
    N2 C6 C7 C8 . . . . 11.11(18) ?
    N1 C6 C7 C8 . . . . -170.74(13) ?
    N2 N3 C9 C10 . . . . 163.81(12) ?
    N2 N3 C9 C14 . . . . -16.06(19) ?
    C14 C9 C10 C11 . . . . 0.3(2) ?
    N3 C9 C10 C11 . . . . -179.57(12) ?
    C9 C10 C11 C12 . . . . 0.4(2) ?
    C10 C11 C12 C13 . . . . -0.8(2) ?
    C11 C12 C13 C14 . . . . 0.4(2) ?
    C12 C13 C14 C9 . . . . 0.3(2) ?
    C10 C9 C14 C13 . . . . -0.7(2) ?
    N3 C9 C14 C13 . . . . 179.22(13) ?
loop_
    _geom_hbond_atom_site_label_D
    _geom_hbond_atom_site_label_H
    _geom_hbond_atom_site_label_A
    _geom_hbond_site_symmetry_A
    _geom_hbond_distance_DH
    _geom_hbond_distance_HA
    _geom_hbond_distance_DA
    _geom_hbond_angle_DHA
    N3 H3 O1 2_664 0.88(2) 2.47(2) 3.2317(15) 145.6(17)
    N3 H3 N1 . 0.88(2) 2.242(19) 2.6340(16) 106.8(15)
    C2 H2b Cg1 1_655 0.99 2.77 3.5535(16) 137
    C3 H3a Cg1 2_665 0.99 2.98 3.9473(16) 167
