# Supplementary material for: 1-[(Z)-2-Phenyl­hydrazin-1-yl­idene]-1-(piperidin-1-yl)propan-2-one
Source: Acta Crystallogr Sect E Struct Rep Online. 2011 Jul 30;67(Pt 8):o2172. doi: 10.1107/S1600536811029680 (PMC3213607; doi:10.1107/S1600536811029680)
Supplement: Supplementary file 2 [file e-67-o2172-Isup2.hkl]

# 
# h,k,l, Fc-squared, Fo-squared, sigma(Fo-squared) and status flag 
# 
data_I
_shelx_title '  P212121   1077 Friedel pairs' 
_shelx_refln_list_code          4 
_shelx_F_calc_maximum      102.80 
_exptl_crystal_F_000       528.00 
_reflns_d_resolution_high  0.8016 
 
loop_ 
 _symmetry_equiv_pos_as_xyz 
 'x, y, z' 
 '-x+1/2, -y, z+1/2' 
 '-x, y+1/2, -z+1/2' 
 'x+1/2, -y+1/2, -z' 
 
_cell_length_a     9.1195 
_cell_length_b    11.9614 
_cell_length_c    12.0393 
_cell_angle_alpha  90.000 
_cell_angle_beta   90.000 
_cell_angle_gamma  90.000 
 
_shelx_F_squared_multiplier     1.000 
 
loop_ 
 _refln_index_h 
 _refln_index_k 
 _refln_index_l 
 _refln_F_squared_calc 
 _refln_F_squared_meas 
 _refln_F_squared_sigma 
 _refln_observed_status 
   2   0   0     1449.51     1380.22     47.64 o 
   4   0   0      657.21      695.50     14.13 o 
   6   0   0       63.90       81.33      5.04 o 
   8   0   0        1.05        1.33      2.40 o 
  10   0   0        0.74        2.16      1.04 o 
   1   1   0     1404.17     1265.83     18.65 o 
   2   1   0     3605.15     3083.08     45.68 o 
   3   1   0      258.84      285.11      4.25 o 
   4   1   0      168.65      193.15      3.36 o 
   5   1   0     1741.50     1771.76     29.26 o 
   6   1   0        0.20        2.39      1.37 o 
   7   1   0      140.35      154.52      5.26 o 
   8   1   0       47.17       48.18      3.13 o 
   9   1   0       12.51       13.28      1.44 o 
  10   1   0       13.86       15.22      1.88 o 
   0   2   0     9991.65     9049.58    121.49 o 
   1   2   0     6130.50     5592.68     44.06 o 
   2   2   0        5.18       10.19      0.45 o 
   3   2   0      630.07      623.13      9.96 o 
   4   2   0     1167.64     1172.23     10.97 o 
   5   2   0      351.10      362.53      8.66 o 
   6   2   0      377.84      410.10     13.69 o 
   7   2   0      119.72      126.67      4.09 o 
   8   2   0      207.83      223.32      6.69 o 
   9   2   0       36.20       37.49      2.32 o 
  10   2   0       71.98       76.78      3.82 o 
   1   3   0      106.37      100.35      2.50 o 
   2   3   0       44.81       45.32      2.21 o 
   3   3   0       43.94       29.30      1.36 o 
   4   3   0      101.74      112.24      3.50 o 
   5   3   0      130.29      155.78      5.75 o 
   6   3   0      161.16      188.59      7.02 o 
   7   3   0      298.23      316.81      6.76 o 
   8   3   0      840.19      850.79     14.03 o 
   9   3   0       60.57       56.66      2.71 o 
  10   3   0        0.26       -0.05      0.95 o 
   0   4   0        3.36        5.67      0.57 o 
   1   4   0       49.56       44.80      1.17 o 
   2   4   0      602.57      596.06      9.88 o 
   3   4   0      612.38      638.79     11.35 o 
   4   4   0      141.99      136.84      4.23 o 
   5   4   0      119.80      122.93      5.38 o 
   6   4   0      583.32      630.49     11.34 o 
   7   4   0       38.17       40.74      3.53 o 
   8   4   0      513.97      514.64     13.19 o 
   9   4   0        9.85       14.23      2.32 o 
  10   4   0       24.71       24.54      1.67 o 
   1   5   0     1647.91     1705.40     21.30 o 
   2   5   0      146.41      135.77      3.66 o 
   3   5   0      874.89      893.80     13.37 o 
   4   5   0       18.61       17.99      2.16 o 
   5   5   0      182.70      177.24      6.92 o 
   6   5   0        2.85        3.03      1.25 o 
   7   5   0       67.86       65.35      6.54 o 
   8   5   0      384.37      427.25     11.72 o 
   9   5   0        0.35       -1.54      1.61 o 
  10   5   0       27.49       34.93      2.53 o 
   0   6   0        6.51        5.95      5.74 o 
   1   6   0      737.20      787.93     12.45 o 
   2   6   0      485.04      553.41      9.41 o 
   3   6   0       65.56       71.15      5.06 o 
   4   6   0      263.90      278.26      8.63 o 
   5   6   0       34.61       27.91      3.10 o 
   6   6   0       39.73       35.92      2.86 o 
   7   6   0      177.53      174.60      7.30 o 
   8   6   0      129.38      123.35      9.48 o 
   9   6   0       23.63       22.36      2.76 o 
  10   6   0        6.56        6.71      1.09 o 
   1   7   0      132.24      133.26      4.60 o 
   2   7   0      349.38      341.39     34.17 o 
   3   7   0       97.85      103.74      6.64 o 
   4   7   0      397.65      405.08      8.75 o 
   5   7   0       78.00       80.24      2.94 o 
   6   7   0       12.96       15.11      1.94 o 
   7   7   0      111.46      116.85      5.82 o 
   8   7   0        2.23        0.44      1.35 o 
   9   7   0       65.66       78.08      3.23 o 
   0   8   0       56.56       66.61      5.37 o 
   1   8   0        2.68        2.15      1.45 o 
   2   8   0     1287.28     1378.78     28.76 o 
   3   8   0       34.21       32.12      3.23 o 
   4   8   0      127.21      128.36      3.73 o 
   5   8   0      786.75      786.02     15.94 o 
   6   8   0      420.09      414.19      8.77 o 
   7   8   0       86.14       89.09      4.80 o 
   8   8   0       19.28       26.29      2.52 o 
   9   8   0       71.53       81.52      3.68 o 
   1   9   0      862.82      788.08     40.96 o 
   2   9   0       79.92       80.54      6.33 o 
   3   9   0       73.93       78.71      4.70 o 
   4   9   0        2.77        4.48      1.32 o 
   5   9   0      262.01      306.71      9.38 o 
   6   9   0        3.48        1.46      1.50 o 
   7   9   0        1.27        0.55      1.59 o 
   8   9   0       75.73       75.53      5.39 o 
   9   9   0       99.30       98.22      4.66 o 
   0  10   0      168.56      186.21      9.34 o 
   1  10   0       62.82       66.65      5.81 o 
   2  10   0     1014.81      970.21     25.60 o 
   3  10   0        0.76        1.56      1.96 o 
   4  10   0       29.29       23.37      2.71 o 
   5  10   0       71.62       72.52      4.30 o 
   6  10   0      153.83      133.15      5.51 o 
   7  10   0      124.74      132.29      6.99 o 
   8  10   0       42.47       40.81      3.39 o 
   1  11   0       54.20       46.31      5.02 o 
   2  11   0      178.29      163.67      7.06 o 
   3  11   0       20.01       14.42      2.42 o 
   4  11   0        6.34        6.82      1.76 o 
   5  11   0       36.49       28.60      4.08 o 
   6  11   0        0.25        2.23      1.27 o 
   7  11   0        8.61        4.94      1.44 o 
   0  12   0       17.76       17.95      3.80 o 
   1  12   0      305.10      291.55      9.19 o 
   2  12   0      101.79      104.81      4.44 o 
   3  12   0      296.29      287.12      7.49 o 
   4  12   0       16.78       15.48      2.08 o 
   5  12   0        1.60        3.39      1.79 o 
   6  12   0        1.00       -0.81      0.81 o 
   1  13   0       92.05       94.40      3.89 o 
   2  13   0       20.44       19.34      1.79 o 
   3  13   0        0.74        2.77      0.93 o 
   4  13   0       58.81       65.92      4.89 o 
   5  13   0       46.12       42.28      3.20 o 
   0  14   0       23.38       26.00      2.10 o 
   1  14   0        5.85        5.59      1.29 o 
   2  14   0       62.18       56.67      2.88 o 
   3  14   0       76.02       79.14      4.77 o 
   1   0   1        9.81        7.89      0.32 o 
   2   0   1      946.60      871.71      9.46 o 
   3   0   1      289.10      265.24      3.72 o 
   4   0   1      111.66      117.41      3.54 o 
   5   0   1       63.15       61.96      2.81 o 
   6   0   1     1363.11     1420.61     19.51 o 
   7   0   1        0.04       -2.46      2.46 o 
   8   0   1       76.10       71.92      3.72 o 
   9   0   1      854.59      891.02     13.94 o 
  10   0   1      295.15      309.37      6.44 o 
 -10   1   1       32.72       31.62      3.11 o 
  -9   1   1       66.50       65.57      2.96 o 
  -8   1   1      966.43     1012.89     13.36 o 
  -7   1   1      149.18      173.47      7.33 o 
  -6   1   1       65.74       59.39      4.59 o 
  -5   1   1      375.70      395.52      7.80 o 
  -4   1   1      524.95      548.42      7.41 o 
  -3   1   1      859.76      851.74      9.17 o 
  -2   1   1      294.86      268.81      5.52 o 
  -1   1   1      638.69      619.73      9.73 o 
   0   1   1       31.26       29.85      0.95 o 
   1   1   1      638.18      620.37     19.99 o 
   2   1   1      295.15      264.29      3.06 o 
   3   1   1      859.51      806.67     11.12 o 
   4   1   1      523.41      525.62      7.41 o 
   5   1   1      379.01      400.01      8.76 o 
   6   1   1       65.74       57.45      4.61 o 
   7   1   1      147.96      163.43      4.50 o 
   8   1   1      964.53     1012.26     13.02 o 
   9   1   1       65.83       62.69      3.23 o 
  10   1   1       32.69       31.69      2.63 o 
  11   1   1       49.96       44.12      2.77 o 
 -10   2   1        2.98        2.30      1.27 o 
  -9   2   1      408.10      437.71      9.09 o 
  -8   2   1      666.29      699.60     10.88 o 
  -7   2   1      307.73      308.77      8.66 o 
  -6   2   1      222.95      227.12      9.67 o 
  -5   2   1      410.43      395.29      9.09 o 
  -4   2   1      158.36      173.78      3.64 o 
  -3   2   1      791.00      800.56     12.23 o 
  -2   2   1       10.95        7.70      0.70 o 
  -1   2   1     5278.21     4817.85     38.08 o 
   0   2   1      202.13      189.72      3.12 o 
   1   2   1     5286.16     4941.85     39.18 o 
   2   2   1       10.84        7.73      0.37 o 
   3   2   1      786.79      766.82     10.81 o 
   4   2   1      159.26      176.31      3.59 o 
   5   2   1      411.15      407.05      9.52 o 
   6   2   1      223.13      224.11      9.92 o 
   7   2   1      309.77      301.97      6.40 o 
   8   2   1      667.08      691.38     12.27 o 
   9   2   1      408.72      436.90      7.67 o 
  10   2   1        2.89        4.36      1.73 o 
  11   2   1        7.61        7.85      1.37 o 
 -10   3   1       31.33       32.17      1.99 o 
  -9   3   1       11.92        7.91      1.48 o 
  -8   3   1      233.06      231.28      5.99 o 
  -7   3   1      842.33      873.55     15.82 o 
  -6   3   1      228.11      215.64      7.42 o 
  -5   3   1       62.48       68.40      3.76 o 
  -4   3   1      750.49      767.87      9.92 o 
  -3   3   1      499.08      499.68      8.04 o 
  -2   3   1     1190.92     1094.42     14.61 o 
  -1   3   1     2299.95     2150.69     18.13 o 
   0   3   1      860.79      823.16     11.63 o 
   1   3   1     2295.69     2188.04     18.93 o 
   2   3   1     1189.89     1145.65     12.34 o 
   3   3   1      500.88      520.37      9.51 o 
   4   3   1      749.05      770.10     19.62 o 
   5   3   1       63.30       76.38      4.13 o 
   6   3   1      228.92      220.27      7.70 o 
   7   3   1      845.02      873.22     24.50 o 
   8   3   1      232.63      218.66      8.29 o 
   9   3   1       11.66       12.04      1.49 o 
  10   3   1       31.76       30.57      3.60 o 
  11   3   1        8.50       11.61      1.58 o 
 -10   4   1       32.32       33.90      2.51 o 
  -9   4   1      238.46      264.43      6.70 o 
  -8   4   1       82.33       86.91      4.20 o 
  -7   4   1      346.10      364.47      7.47 o 
  -6   4   1       44.94       42.59      2.80 o 
  -5   4   1        0.42        0.42      0.88 o 
  -4   4   1       53.22       58.83      2.39 o 
  -3   4   1      609.79      641.65      9.97 o 
  -2   4   1      904.73      908.51     12.11 o 
  -1   4   1      695.97      669.33      8.19 o 
   0   4   1     2866.79     2807.15     21.63 o 
   1   4   1      698.84      710.66     10.33 o 
   2   4   1      905.74      939.93     13.33 o 
   3   4   1      614.04      672.94     16.03 o 
   4   4   1       54.17       65.88      3.72 o 
   5   4   1        0.46        0.41      1.16 o 
   6   4   1       45.90       43.15      2.47 o 
   7   4   1      345.40      349.45      8.50 o 
   8   4   1       83.27       96.65      5.50 o 
   9   4   1      239.91      265.98      7.46 o 
  10   4   1       32.00       35.91      2.50 o 
 -10   5   1       20.50       21.89      1.58 o 
  -9   5   1      131.58      130.01      5.81 o 
  -8   5   1       37.38       51.97      4.02 o 
  -7   5   1      651.88      691.37     15.44 o 
  -6   5   1      104.43      108.18      5.69 o 
  -5   5   1      137.27      122.31      6.09 o 
  -4   5   1       11.86        8.99      1.56 o 
  -3   5   1      356.67      388.47     10.92 o 
  -2   5   1      445.67      465.51     11.07 o 
  -1   5   1      105.23      113.79      4.21 o 
   0   5   1       50.20       54.37      1.48 o 
   1   5   1      104.73      113.58      2.89 o 
   2   5   1      446.35      475.93      6.78 o 
   3   5   1      359.21      397.36     12.41 o 
   4   5   1       11.28        8.22      1.76 o 
   5   5   1      136.53      124.49      5.88 o 
   6   5   1      104.57      118.77      4.14 o 
   7   5   1      650.40      684.89     15.26 o 
   8   5   1       37.22       51.36      5.86 o 
   9   5   1      131.96      135.07      4.83 o 
  10   5   1       20.53       24.12      2.00 o 
 -10   6   1        1.22        1.72      0.72 o 
  -9   6   1       83.89       91.52      6.31 o 
  -8   6   1      149.48      150.98      6.64 o 
  -7   6   1      210.53      216.68      8.19 o 
  -6   6   1      148.69      147.77      6.36 o 
  -5   6   1       19.44       16.42      1.57 o 
  -4   6   1      347.96      358.47      7.58 o 
  -3   6   1       24.78       24.87      2.14 o 
  -2   6   1      231.00      241.39      6.86 o 
  -1   6   1     1004.84     1071.07     31.71 o 
   0   6   1        8.01        8.39      0.97 o 
   1   6   1     1001.21     1099.05     12.62 o 
   2   6   1      230.71      251.84     10.02 o 
   3   6   1       24.80       30.68      3.59 o 
   4   6   1      346.75      362.35     11.78 o 
   5   6   1       19.83       18.72      2.12 o 
   6   6   1      146.58      144.75      6.16 o 
   7   6   1      209.90      202.71     11.63 o 
   8   6   1      149.12      160.92      6.84 o 
   9   6   1       83.59       93.94      3.82 o 
  10   6   1        1.11        0.57      1.24 o 
  -9   7   1       21.72       19.59      2.12 o 
  -8   7   1      200.87      213.83      7.52 o 
  -7   7   1      160.03      162.67      6.93 o 
  -6   7   1      200.81      198.44      6.06 o 
  -5   7   1       98.20       95.17      3.62 o 
  -4   7   1       90.46      105.79      5.01 o 
  -3   7   1       11.59       13.36      1.67 o 
  -2   7   1      173.16      174.28      4.23 o 
  -1   7   1      176.83      178.92      5.23 o 
   0   7   1      403.11      388.92     12.51 o 
   1   7   1      178.14      177.95      6.13 o 
   2   7   1      174.22      185.00      6.10 o 
   3   7   1       11.92       12.53      2.62 o 
   4   7   1       91.16      110.09      3.73 o 
   5   7   1       97.68       92.37      3.66 o 
   6   7   1      201.62      201.71     11.18 o 
   7   7   1      159.61      163.60      6.87 o 
   8   7   1      200.55      204.34      7.26 o 
   9   7   1       21.81       21.68      1.76 o 
  -9   8   1       82.37       80.25      3.62 o 
  -8   8   1       38.99       40.48      3.03 o 
  -7   8   1       93.74       85.71      4.70 o 
  -6   8   1       41.86       37.31      2.69 o 
  -5   8   1        9.52       10.83      2.15 o 
  -4   8   1      261.76      250.88      7.13 o 
  -3   8   1      188.36      208.88      7.10 o 
  -2   8   1       70.93       68.96      3.67 o 
  -1   8   1      135.09      110.43      6.75 o 
   0   8   1       47.90       44.34      4.48 o 
   1   8   1      136.66      120.84      7.56 o 
   2   8   1       70.78       71.04      4.79 o 
   3   8   1      187.07      194.55      5.65 o 
   4   8   1      259.90      252.66      5.77 o 
   5   8   1        9.40        9.82      1.90 o 
   6   8   1       41.10       42.33      2.71 o 
   7   8   1       94.35       85.11      4.59 o 
   8   8   1       38.55       38.50      2.87 o 
   9   8   1       83.27       83.10      3.31 o 
  -9   9   1       69.35       68.83      3.82 o 
  -8   9   1        2.51        4.18      1.86 o 
  -7   9   1        5.22        4.19      1.89 o 
  -6   9   1       67.20       64.69      4.16 o 
  -5   9   1      138.16      129.11      6.02 o 
  -4   9   1      333.24      306.77      9.42 o 
  -3   9   1      140.21      114.50      8.05 o 
  -2   9   1       28.72       31.33      4.15 o 
  -1   9   1       24.01       24.51      6.15 o 
   0   9   1       43.51       40.28      2.47 o 
   1   9   1       23.59       25.68      2.54 o 
   2   9   1       28.50       27.70      3.82 o 
   3   9   1      138.93      122.50      5.83 o 
   4   9   1      333.34      304.63      9.45 o 
   5   9   1      139.29      127.90      6.02 o 
   6   9   1       67.44       59.23      3.91 o 
   7   9   1        5.38        3.74      1.99 o 
   8   9   1        2.54        1.88      1.56 o 
   9   9   1       68.89       70.39      3.81 o 
  -8  10   1      107.95      115.60      5.73 o 
  -7  10   1       16.31       14.83      2.50 o 
  -6  10   1       29.33       22.32      1.90 o 
  -5  10   1       35.92       38.28      5.96 o 
  -4  10   1       64.53       51.68      3.89 o 
  -3  10   1      439.34      418.56     16.37 o 
  -2  10   1      433.95      403.16     15.63 o 
  -1  10   1       59.42       47.73      3.34 o 
   0  10   1       12.40       14.96      2.12 o 
   1  10   1       59.21       56.72      5.42 o 
   2  10   1      433.17      411.73     11.28 o 
   3  10   1      440.18      413.29     11.40 o 
   4  10   1       64.39       51.54      3.89 o 
   5  10   1       35.44       40.54      3.71 o 
   6  10   1       29.31       25.41      3.50 o 
   7  10   1       16.34       16.61      2.81 o 
   8  10   1      107.82      123.74      5.70 o 
  -7  11   1        2.57        4.26      1.37 o 
  -6  11   1       26.11       31.12      3.37 o 
  -5  11   1       38.35       32.27      4.32 o 
  -4  11   1      205.41      199.68     10.89 o 
  -3  11   1       50.94       46.05      2.95 o 
  -2  11   1      228.60      219.58     14.03 o 
  -1  11   1      113.70      106.39      7.64 o 
   0  11   1      134.85      142.48      5.02 o 
   1  11   1      113.88      110.89      5.70 o 
   2  11   1      229.26      214.27      8.05 o 
   3  11   1       50.36       42.81      3.69 o 
   4  11   1      207.35      202.26      7.49 o 
   5  11   1       38.66       32.26      4.01 o 
   6  11   1       26.46       28.32      2.25 o 
   7  11   1        2.49        3.15      1.07 o 
  -6  12   1        0.01       -0.08      0.57 o 
  -5  12   1       43.94       48.02      4.38 o 
  -4  12   1       20.40       13.94      1.98 o 
  -3  12   1      334.50      318.27      7.31 o 
  -2  12   1      256.07      238.16      6.66 o 
  -1  12   1       22.10       22.97      2.74 o 
   0  12   1       66.75       66.18      3.32 o 
   1  12   1       21.29       21.49      2.62 o 
   2  12   1      256.38      241.58     15.72 o 
   3  12   1      332.97      323.73      9.45 o 
   4  12   1       20.30       17.15      3.07 o 
   5  12   1       44.11       43.01      4.13 o 
  -5  13   1        5.36        2.15      1.11 o 
  -4  13   1       14.06        9.69      2.00 o 
  -3  13   1      120.06      119.69      4.90 o 
  -2  13   1      130.80      127.56      4.29 o 
  -1  13   1        0.91       -0.02      0.91 o 
   0  13   1        9.91        4.96      1.87 o 
   1  13   1        0.94        1.12      0.93 o 
   2  13   1      129.03      126.97      4.34 o 
   3  13   1      120.46      122.54      3.92 o 
   4  13   1       13.87        7.70      1.98 o 
   5  13   1        5.28        1.79      0.97 o 
  -3  14   1       59.89       51.77      3.84 o 
  -2  14   1      121.91      108.38      5.67 o 
  -1  14   1        8.24        7.54      1.06 o 
   0  14   1       27.53       29.92      2.41 o 
   1  14   1        8.00        6.63      1.00 o 
   2  14   1      121.51      109.06      3.84 o 
   0   0   2     1355.14     1208.74     18.97 o 
   1   0   2      514.52      483.85      4.81 o 
   2   0   2        2.07       -0.13      0.42 o 
   3   0   2      262.10      230.57      4.72 o 
   4   0   2      554.78      613.46      9.71 o 
   5   0   2      105.03      130.29      4.34 o 
   6   0   2       23.23       24.18      5.89 o 
   7   0   2        0.01       -0.82      0.82 o 
   8   0   2       19.99       14.59      1.94 o 
   9   0   2      464.09      472.74     26.61 o 
  10   0   2      206.81      202.91      6.38 o 
 -10   1   2       41.56       40.30      3.84 o 
  -9   1   2        9.21       10.69      2.02 o 
  -8   1   2        8.01        9.18      1.89 o 
  -7   1   2      124.28      121.61      3.87 o 
  -6   1   2        5.43        4.86      1.20 o 
  -5   1   2      680.10      696.23     11.43 o 
  -4   1   2      486.86      489.64      7.06 o 
  -3   1   2       69.41       71.41      2.09 o 
  -2   1   2    10558.97     9435.69     74.11 o 
  -1   1   2    10567.64     8681.51     83.09 o 
   0   1   2      326.25      305.31      9.19 o 
   1   1   2    10558.60     9082.59     70.94 o 
   2   1   2    10557.26     9035.25     61.54 o 
   3   1   2       69.51       71.16      2.10 o 
   4   1   2      485.87      501.13      7.30 o 
   5   1   2      682.05      665.98     11.26 o 
   6   1   2        5.16        7.58      2.18 o 
   7   1   2      123.16      111.27      2.99 o 
   8   1   2        8.05        8.30      1.05 o 
   9   1   2        9.48        9.26      3.10 o 
  10   1   2       41.87       39.20      2.87 o 
 -10   2   2      119.09      113.12      4.74 o 
  -9   2   2       37.56       47.38      3.74 o 
  -8   2   2      168.39      167.14      7.24 o 
  -7   2   2       47.32       49.32      2.62 o 
  -6   2   2      200.08      191.68      8.97 o 
  -5   2   2     1309.33     1370.76     19.95 o 
  -4   2   2      525.04      568.93      9.23 o 
  -3   2   2      776.20      768.22      8.79 o 
  -2   2   2     2083.63     2005.40     21.49 o 
  -1   2   2     3564.18     3314.77     33.06 o 
   0   2   2       17.34       14.86      1.03 o 
   1   2   2     3569.17     3329.82     48.65 o 
   2   2   2     2074.83     1993.15     21.96 o 
   3   2   2      774.99      768.76      7.59 o 
   4   2   2      524.08      571.61      7.98 o 
   5   2   2     1309.10     1411.39     21.13 o 
   6   2   2      198.23      187.01      9.32 o 
   7   2   2       48.23       46.01      2.48 o 
   8   2   2      170.15      168.04      5.81 o 
   9   2   2       37.63       40.16      2.71 o 
  10   2   2      119.63      114.76      4.86 o 
  11   2   2      137.66      121.55      4.80 o 
 -10   3   2      100.08       99.03      3.39 o 
  -9   3   2       30.95       30.95      2.41 o 
  -8   3   2      228.09      238.59      8.77 o 
  -7   3   2      380.55      374.91      7.52 o 
  -6   3   2      246.97      249.73      4.93 o 
  -5   3   2      253.33      276.51      7.68 o 
  -4   3   2      205.01      222.99      6.17 o 
  -3   3   2      386.11      395.33      7.73 o 
  -2   3   2      394.74      368.61      6.52 o 
  -1   3   2     3877.57     3572.11     36.40 o 
   0   3   2      923.88      880.03     25.08 o 
   1   3   2     3887.41     3745.47     54.93 o 
   2   3   2      391.71      338.66     14.41 o 
   3   3   2      385.00      377.33      8.03 o 
   4   3   2      203.79      234.93      6.84 o 
   5   3   2      250.56      277.13      8.17 o 
   6   3   2      247.30      243.36      4.98 o 
   7   3   2      376.14      387.02      7.51 o 
   8   3   2      226.81      250.92      8.07 o 
   9   3   2       30.49       28.96      2.38 o 
  10   3   2       99.45      100.51      6.18 o 
 -10   4   2       25.54       26.01      1.69 o 
  -9   4   2      141.92      131.32      4.69 o 
  -8   4   2       21.52       20.53      2.23 o 
  -7   4   2       12.04        9.14      1.68 o 
  -6   4   2      537.27      534.08     11.70 o 
  -5   4   2      185.37      195.22      6.66 o 
  -4   4   2        0.86        2.66      0.81 o 
  -3   4   2     2462.68     2503.64     28.66 o 
  -2   4   2      533.53      513.98      8.47 o 
  -1   4   2     3069.90     3026.29     25.93 o 
   0   4   2       72.38       66.56      3.34 o 
   1   4   2     3077.56     3033.04     44.77 o 
   2   4   2      529.62      545.91     17.97 o 
   3   4   2     2458.53     2562.79     30.18 o 
   4   4   2        0.83        2.74      1.35 o 
   5   4   2      184.76      206.08      7.36 o 
   6   4   2      538.52      542.14      8.71 o 
   7   4   2       12.45        9.19      1.48 o 
   8   4   2       21.66       21.23      2.27 o 
   9   4   2      142.09      135.33      5.96 o 
  10   4   2       25.93       24.41      2.02 o 
 -10   5   2       16.19       11.31      2.42 o 
  -9   5   2        0.84        2.33      1.25 o 
  -8   5   2       11.72       14.22      1.93 o 
  -7   5   2      130.13      136.74      6.53 o 
  -6   5   2      187.65      180.18      5.13 o 
  -5   5   2      280.30      277.97     10.09 o 
  -4   5   2       12.47       12.45      1.36 o 
  -3   5   2      270.22      269.56      6.42 o 
  -2   5   2      656.20      634.20     13.85 o 
  -1   5   2      407.24      422.66      7.89 o 
   0   5   2     1001.23     1071.68     24.47 o 
   1   5   2      408.62      424.77      8.12 o 
   2   5   2      655.96      671.22     11.47 o 
   3   5   2      270.11      268.36      7.06 o 
   4   5   2       11.99       12.99      1.90 o 
   5   5   2      281.23      283.76      9.13 o 
   6   5   2      187.93      182.17      4.48 o 
   7   5   2      129.12      133.40      6.33 o 
   8   5   2       11.40       17.89      3.97 o 
   9   5   2        0.83        0.74      1.01 o 
  10   5   2       16.17       14.71      1.56 o 
 -10   6   2       37.88       37.52      3.10 o 
  -9   6   2       30.55       28.46      2.63 o 
  -8   6   2      396.58      402.84     11.96 o 
  -7   6   2      650.41      673.15     14.98 o 
  -6   6   2      219.28      202.92      6.34 o 
  -5   6   2      229.01      228.04      4.83 o 
  -4   6   2      379.27      388.03     18.97 o 
  -3   6   2      559.41      591.06     14.91 o 
  -2   6   2      101.42      109.64      5.14 o 
  -1   6   2      773.10      805.57     12.04 o 
   0   6   2       77.50       94.09      2.55 o 
   1   6   2      774.73      858.32     13.56 o 
   2   6   2      100.38      108.98      4.41 o 
   3   6   2      556.27      596.74     12.01 o 
   4   6   2      382.29      398.01     20.10 o 
   5   6   2      227.72      228.66      5.54 o 
   6   6   2      220.96      218.90      6.94 o 
   7   6   2      650.50      654.62     21.88 o 
   8   6   2      397.60      398.67     12.90 o 
   9   6   2       30.43       28.70      2.60 o 
  10   6   2       37.81       40.08      2.17 o 
  -9   7   2       75.29       78.77      5.59 o 
  -8   7   2       21.41       26.46      2.82 o 
  -7   7   2      172.09      157.64      6.81 o 
  -6   7   2      368.70      349.64      9.97 o 
  -5   7   2      126.80      138.91      4.40 o 
  -4   7   2       11.08        8.46      1.18 o 
  -3   7   2      557.03      572.73     10.89 o 
  -2   7   2      128.19      131.61      4.50 o 
  -1   7   2      253.20      269.38     10.38 o 
   0   7   2      259.01      266.00     10.43 o 
   1   7   2      254.30      294.52      8.60 o 
   2   7   2      129.70      135.90      5.55 o 
   3   7   2      559.34      585.66     12.63 o 
   4   7   2       10.95       10.10      1.22 o 
   5   7   2      128.00      141.05      4.48 o 
   6   7   2      368.38      366.80     15.55 o 
   7   7   2      171.86      157.20     10.08 o 
   8   7   2       21.63       23.72      2.27 o 
   9   7   2       75.64       76.42      3.67 o 
  -9   8   2      206.00      223.21      8.47 o 
  -8   8   2        8.53        8.26      2.53 o 
  -7   8   2      110.49      104.15      5.15 o 
  -6   8   2      329.05      318.67      7.81 o 
  -5   8   2       31.63       22.20      4.01 o 
  -4   8   2      241.37      262.15      7.26 o 
  -3   8   2       56.55       52.16      2.88 o 
  -2   8   2      172.04      160.89      4.76 o 
  -1   8   2      222.12      224.33     10.00 o 
   0   8   2       97.80      106.73      7.05 o 
   1   8   2      221.60      214.42     10.27 o 
   2   8   2      173.00      168.52      4.44 o 
   3   8   2       56.54       53.44      3.02 o 
   4   8   2      242.38      259.43      5.45 o 
   5   8   2       31.27       21.12      2.56 o 
   6   8   2      331.27      327.95      9.54 o 
   7   8   2      110.01      104.38      4.98 o 
   8   8   2        8.18        7.23      1.43 o 
   9   8   2      205.88      203.09     10.66 o 
  -8   9   2      114.48      124.93      6.67 o 
  -7   9   2       80.93       78.80      6.22 o 
  -6   9   2       54.71       60.71      4.01 o 
  -5   9   2      131.04      118.93      5.89 o 
  -4   9   2      152.43      160.60      7.22 o 
  -3   9   2      172.06      182.00     10.49 o 
  -2   9   2      263.73      269.80     12.36 o 
  -1   9   2       58.06       55.35      2.91 o 
   0   9   2     1430.44     1372.63     21.69 o 
   1   9   2       58.14       59.10      3.23 o 
   2   9   2      261.66      255.04      6.92 o 
   3   9   2      173.24      176.84      7.87 o 
   4   9   2      152.54      154.82     11.66 o 
   5   9   2      131.35      119.76      5.67 o 
   6   9   2       54.31       49.05      5.85 o 
   7   9   2       81.42       79.53      6.37 o 
   8   9   2      114.09      115.93      6.58 o 
  -8  10   2       20.72       17.67      1.96 o 
  -7  10   2        8.14        9.88      2.14 o 
  -6  10   2       33.07       33.22      2.73 o 
  -5  10   2       35.62       28.06      2.77 o 
  -4  10   2       14.21       14.49      2.23 o 
  -3  10   2       59.13       57.46      6.14 o 
  -2  10   2      104.13      106.04      5.59 o 
  -1  10   2      207.96      210.14      5.87 o 
   0  10   2      229.92      219.73      5.44 o 
   1  10   2      207.15      201.70      6.28 o 
   2  10   2      104.96      100.82      5.45 o 
   3  10   2       59.54       56.61      4.14 o 
   4  10   2       14.31       16.12      2.56 o 
   5  10   2       35.33       30.80      4.22 o 
   6  10   2       32.88       33.18      2.78 o 
   7  10   2        8.01        7.59      2.01 o 
   8  10   2       20.75       17.62      2.07 o 
  -6  11   2       81.24       78.12      5.17 o 
  -5  11   2       11.40        8.44      2.47 o 
  -4  11   2       44.49       41.84      3.43 o 
  -3  11   2       81.08       80.22      4.84 o 
  -2  11   2       55.50       59.71      4.19 o 
  -1  11   2       51.56       50.62      3.00 o 
   0  11   2       62.59       55.88      3.53 o 
   1  11   2       50.90       45.79      3.75 o 
   2  11   2       55.11       59.56      4.25 o 
   3  11   2       80.51       76.25      4.75 o 
   4  11   2       44.22       39.30      4.63 o 
   5  11   2       10.83        7.82      2.30 o 
   6  11   2       81.20       71.38      3.36 o 
   7  11   2       25.68       23.83      2.22 o 
  -5  12   2       12.11       15.05      2.57 o 
  -4  12   2       89.19       91.47      4.41 o 
  -3  12   2      163.10      159.40      6.35 o 
  -2  12   2      111.25      114.52      4.49 o 
  -1  12   2      141.73      151.30      6.42 o 
   0  12   2       20.63       16.94      1.81 o 
   1  12   2      141.91      150.19      5.09 o 
   2  12   2      112.40      119.21      5.71 o 
   3  12   2      163.10      157.21      6.40 o 
   4  12   2       88.19       84.70      6.13 o 
   5  12   2       12.29       12.45      2.44 o 
  -5  13   2       94.80       95.10      4.69 o 
  -4  13   2       23.77       18.42      2.79 o 
  -3  13   2       82.36       85.66      4.16 o 
  -2  13   2      211.99      222.31      6.32 o 
  -1  13   2       44.14       44.25      2.67 o 
   0  13   2       27.81       28.64      2.49 o 
   1  13   2       44.39       38.22      2.98 o 
   2  13   2      214.60      215.25      6.94 o 
   3  13   2       82.85       76.81      3.69 o 
   4  13   2       23.94       17.23      2.48 o 
   5  13   2       96.15       86.84      3.04 o 
  -3  14   2      200.26      210.18      7.75 o 
  -2  14   2      107.01      109.27      4.05 o 
  -1  14   2       49.50       51.93      2.90 o 
   0  14   2       21.28       20.56      1.81 o 
   1  14   2       48.60       50.51      3.08 o 
   2  14   2      105.95       99.52      4.42 o 
   3  14   2      201.36      193.95      6.85 o 
   1   0   3     1545.20     1355.46     22.32 o 
   2   0   3        0.91        1.71      1.00 o 
   3   0   3       29.54       34.91      2.24 o 
   4   0   3      519.36      480.94      8.67 o 
   5   0   3        0.36        0.28      0.77 o 
   6   0   3       20.08       15.03      1.79 o 
   7   0   3       39.34       40.24      2.44 o 
   8   0   3      270.17      250.34      7.84 o 
   9   0   3        0.22        1.52      1.17 o 
  10   0   3       62.59       86.97      4.03 o 
 -10   1   3      374.37      380.24      8.37 o 
  -9   1   3      142.53      144.93      6.33 o 
  -8   1   3       10.96       10.50      1.60 o 
  -7   1   3       29.45       26.46      1.90 o 
  -6   1   3      271.48      254.80     10.12 o 
  -5   1   3       37.15       35.44      2.33 o 
  -4   1   3      880.79      897.25     15.43 o 
  -3   1   3      585.42      601.62      7.59 o 
  -2   1   3      188.94      196.89      4.00 o 
  -1   1   3     4149.71     3746.42     38.34 o 
   0   1   3     4735.94     4161.08     42.31 o 
   1   1   3     4136.58     3827.54     31.55 o 
   2   1   3      189.22      197.26      4.58 o 
   3   1   3      582.94      599.19      6.35 o 
   4   1   3      881.06      897.76     13.09 o 
   5   1   3       37.52       36.50      2.40 o 
   6   1   3      270.27      286.75     11.59 o 
   7   1   3       29.31       26.50      1.72 o 
   8   1   3       10.74        7.13      1.16 o 
   9   1   3      143.03      149.07      9.48 o 
  10   1   3      373.55      380.44      9.03 o 
 -10   2   3       25.13       26.44      3.34 o 
  -9   2   3       24.25       23.79      2.16 o 
  -8   2   3       55.62       54.97      4.28 o 
  -7   2   3      207.04      212.73      5.18 o 
  -6   2   3      243.09      256.15      5.66 o 
  -5   2   3      431.65      436.17      9.51 o 
  -4   2   3      385.18      368.95      6.12 o 
  -3   2   3     1195.06     1189.48     15.50 o 
  -2   2   3     1926.52     1890.80     29.81 o 
  -1   2   3      714.12      701.85      9.53 o 
   0   2   3     1603.32     1451.00     31.83 o 
   1   2   3      714.81      729.66     13.67 o 
   2   2   3     1935.65     1872.03     17.76 o 
   3   2   3     1193.38     1192.47     10.80 o 
   4   2   3      388.28      380.02      6.34 o 
   5   2   3      431.68      443.61     10.48 o 
   6   2   3      242.87      263.34      5.69 o 
   7   2   3      208.25      221.05      4.99 o 
   8   2   3       55.95       55.75      2.86 o 
   9   2   3       24.09       22.07      2.57 o 
  10   2   3       24.62       22.27      2.17 o 
 -10   3   3      204.56      200.39      5.69 o 
  -9   3   3      222.45      221.61      6.29 o 
  -8   3   3       83.25       93.87      5.56 o 
  -7   3   3      363.88      364.94     10.90 o 
  -6   3   3      175.59      187.49      5.75 o 
  -5   3   3      391.55      384.85      9.19 o 
  -4   3   3      119.11      125.65      4.56 o 
  -3   3   3     1662.35     1576.76     20.48 o 
  -2   3   3     1024.22     1009.59     13.78 o 
  -1   3   3      217.80      202.48      4.56 o 
   0   3   3     1523.09     1466.77     17.80 o 
   1   3   3      218.60      207.32      7.15 o 
   2   3   3     1026.68     1041.80     18.66 o 
   3   3   3     1661.32     1638.13     17.24 o 
   4   3   3      118.51      132.42      5.20 o 
   5   3   3      394.30      395.52     10.22 o 
   6   3   3      176.40      187.27      4.86 o 
   7   3   3      364.02      362.86      6.64 o 
   8   3   3       82.52       90.60      4.35 o 
   9   3   3      222.76      215.10      5.88 o 
  10   3   3      206.30      217.31      8.97 o 
 -10   4   3       19.97       23.57      1.86 o 
  -9   4   3       44.47       50.33      2.96 o 
  -8   4   3       17.71       15.51      2.50 o 
  -7   4   3      313.74      308.75     10.93 o 
  -6   4   3      446.25      441.45      8.10 o 
  -5   4   3       93.43       81.97      4.44 o 
  -4   4   3      424.08      437.07      7.67 o 
  -3   4   3     1190.20     1244.09     17.16 o 
  -2   4   3      482.04      500.57      8.84 o 
  -1   4   3      197.23      187.47      4.57 o 
   0   4   3      315.40      332.62      9.17 o 
   1   4   3      198.16      196.04      7.31 o 
   2   4   3      481.77      525.97      9.57 o 
   3   4   3     1187.63     1279.27     15.06 o 
   4   4   3      425.44      438.60     15.78 o 
   5   4   3       95.66       88.83      4.93 o 
   6   4   3      448.67      457.35      7.30 o 
   7   4   3      316.08      307.87      7.71 o 
   8   4   3       17.77       16.93      2.05 o 
   9   4   3       43.94       45.67      2.70 o 
  10   4   3       19.65       19.16      2.13 o 
 -10   5   3        2.30        2.77      1.18 o 
  -9   5   3       51.04       53.42      3.62 o 
  -8   5   3      175.68      195.79      7.69 o 
  -7   5   3       56.24       63.22      4.63 o 
  -6   5   3      248.27      247.43      5.37 o 
  -5   5   3      124.24      122.73      4.38 o 
  -4   5   3       44.69       45.64      2.50 o 
  -3   5   3       77.85       64.26      3.20 o 
  -2   5   3     1583.30     1639.47     42.50 o 
  -1   5   3      809.74      784.68     11.03 o 
   0   5   3      237.11      229.13      7.73 o 
   1   5   3      808.82      817.76     13.06 o 
   2   5   3     1584.78     1704.10     22.52 o 
   3   5   3       77.66       69.65      4.39 o 
   4   5   3       45.17       54.93      3.98 o 
   5   5   3      124.31      118.56      3.86 o 
   6   5   3      243.69      250.66      5.32 o 
   7   5   3       55.69       61.55      6.71 o 
   8   5   3      173.35      181.71      5.96 o 
   9   5   3       50.89       52.57      5.08 o 
  10   5   3        2.08        2.34      1.32 o 
 -10   6   3       64.14       66.03      3.81 o 
  -9   6   3      159.31      170.60      8.64 o 
  -8   6   3       32.03       33.29      2.57 o 
  -7   6   3       97.67       91.53      5.42 o 
  -6   6   3      180.84      191.05      7.82 o 
  -5   6   3      735.78      714.60     12.61 o 
  -4   6   3      325.39      302.77      8.54 o 
  -3   6   3       56.96       54.40      4.20 o 
  -2   6   3      696.26      729.98     16.28 o 
  -1   6   3      121.79      124.53      5.29 o 
   0   6   3       13.16       16.97      1.22 o 
   1   6   3      122.32      136.23      4.89 o 
   2   6   3      698.26      780.83     13.84 o 
   3   6   3       56.01       54.29      3.46 o 
   4   6   3      325.63      306.87      9.53 o 
   5   6   3      737.80      722.12     10.56 o 
   6   6   3      181.17      180.57      6.91 o 
   7   6   3       97.33       93.71      7.91 o 
   8   6   3       31.99       35.20      3.35 o 
   9   6   3      157.37      168.30      5.86 o 
  10   6   3       64.73       65.43      3.64 o 
  -9   7   3       32.96       29.83      3.44 o 
  -8   7   3        6.52        8.73      2.71 o 
  -7   7   3      111.89      118.87      7.47 o 
  -6   7   3      117.24      118.74      5.98 o 
  -5   7   3      329.06      333.64      6.37 o 
  -4   7   3      294.26      287.54      6.04 o 
  -3   7   3      101.48      105.92      4.68 o 
  -2   7   3       69.10       82.56      4.80 o 
  -1   7   3      630.55      619.97     10.91 o 
   0   7   3      749.33      803.24     20.51 o 
   1   7   3      629.62      637.32     12.28 o 
   2   7   3       68.76       81.21      4.28 o 
   3   7   3      103.43      112.23      5.26 o 
   4   7   3      294.34      298.43      5.74 o 
   5   7   3      329.18      339.82      7.14 o 
   6   7   3      117.99      101.80      8.10 o 
   7   7   3      111.48      115.14      6.10 o 
   8   7   3        6.31        6.03      1.56 o 
   9   7   3       33.44       31.32      2.25 o 
  -9   8   3       48.43       51.04      3.69 o 
  -8   8   3       16.37       17.27      3.01 o 
  -7   8   3        9.80        8.55      2.76 o 
  -6   8   3      323.95      362.03     14.38 o 
  -5   8   3      111.66       91.45      7.72 o 
  -4   8   3       42.87       44.31      2.48 o 
  -3   8   3       54.87       45.40      2.27 o 
  -2   8   3      129.95      131.19      6.17 o 
  -1   8   3       54.88       55.88      4.37 o 
   0   8   3       34.50       31.10      3.99 o 
   1   8   3       54.36       55.22      2.93 o 
   2   8   3      131.31      138.36      4.10 o 
   3   8   3       54.96       52.37      2.68 o 
   4   8   3       42.60       43.39      2.28 o 
   5   8   3      112.82      104.04      5.23 o 
   6   8   3      323.77      349.74      9.71 o 
   7   8   3        9.88        7.99      1.58 o 
   8   8   3       16.18       12.73      1.67 o 
   9   8   3       48.68       46.00      2.43 o 
  -8   9   3       51.81       47.94      3.94 o 
  -7   9   3       36.41       33.04      4.01 o 
  -6   9   3       65.74       60.96      4.00 o 
  -5   9   3      102.90      105.78      8.26 o 
  -4   9   3       83.50       84.65      7.60 o 
  -3   9   3      284.98      289.09     13.69 o 
  -2   9   3       86.09       80.49      3.81 o 
  -1   9   3      110.40      103.54      3.55 o 
   0   9   3       19.32       21.17      1.71 o 
   1   9   3      109.83      107.72      4.37 o 
   2   9   3       86.10       85.80      3.99 o 
   3   9   3      286.23      286.71     13.82 o 
   4   9   3       84.07       82.86      4.89 o 
   5   9   3      103.16       97.51      7.03 o 
   6   9   3       64.42       55.13      4.52 o 
   7   9   3       36.76       31.88      3.98 o 
   8   9   3       51.26       48.76      4.10 o 
  -7  10   3       81.64       92.21      5.35 o 
  -6  10   3       21.75       17.93      2.06 o 
  -5  10   3        9.89        7.11      1.63 o 
  -4  10   3       37.70       37.71      5.05 o 
  -3  10   3       15.83       17.58      3.74 o 
  -2  10   3       75.77       74.91      4.79 o 
  -1  10   3      370.59      356.58      8.03 o 
   0  10   3      528.13      506.07     15.01 o 
   1  10   3      372.25      353.00     10.23 o 
   2  10   3       75.38       74.40      4.76 o 
   3  10   3       15.96       12.29      2.23 o 
   4  10   3       37.45       44.11      4.93 o 
   5  10   3        9.47        6.39      1.56 o 
   6  10   3       22.00       16.20      1.96 o 
   7  10   3       80.77       91.93      5.51 o 
  -6  11   3      111.99      118.03      6.33 o 
  -5  11   3        5.05        3.18      1.87 o 
  -4  11   3        1.36        1.35      1.16 o 
  -3  11   3      107.78      103.84      7.97 o 
  -2  11   3      216.84      200.99      7.65 o 
  -1  11   3      666.62      636.06     16.05 o 
   0  11   3      264.77      265.29      8.56 o 
   1  11   3      668.03      639.63     11.61 o 
   2  11   3      216.86      211.42      7.93 o 
   3  11   3      108.58      102.19      5.46 o 
   4  11   3        1.39        0.37      1.79 o 
   5  11   3        5.06        3.13      1.73 o 
   6  11   3      111.55       96.96      3.65 o 
  -5  12   3       50.48       57.20      4.64 o 
  -4  12   3       80.58       83.75      6.46 o 
  -3  12   3       10.33        7.16      1.68 o 
  -2  12   3      199.08      212.64      7.50 o 
  -1  12   3       39.74       44.29      6.62 o 
   0  12   3       68.51       63.46      3.29 o 
   1  12   3       39.68       37.23      2.57 o 
   2  12   3      201.33      205.26      7.39 o 
   3  12   3        9.96        7.39      2.27 o 
   4  12   3       81.19       76.68      5.57 o 
   5  12   3       50.26       47.83      3.93 o 
  -4  13   3       66.66       66.27      4.77 o 
  -3  13   3       87.74       79.99      3.78 o 
  -2  13   3       79.47       76.33      4.06 o 
  -1  13   3       40.22       35.53      2.51 o 
   0  13   3      165.67      158.45      4.56 o 
   1  13   3       39.94       38.63      3.79 o 
   2  13   3       78.54       70.65      5.16 o 
   3  13   3       87.65       75.27      5.10 o 
   4  13   3       65.48       63.28      4.28 o 
  -3  14   3        1.31        1.34      0.97 o 
  -2  14   3        4.23        4.08      0.93 o 
  -1  14   3       19.06       16.84      1.70 o 
   0  14   3       11.24       11.40      1.37 o 
   1  14   3       18.92       22.08      1.68 o 
   2  14   3        4.29        5.03      2.61 o 
   3  14   3        1.37        0.43      0.77 o 
   0   0   4      955.24      853.77     17.04 o 
   1   0   4      957.79      979.09     12.57 o 
   2   0   4      904.69      840.05     17.69 o 
   3   0   4        0.52        0.84      0.78 o 
   4   0   4      544.68      570.82     12.50 o 
   5   0   4      326.48      331.76      7.84 o 
   6   0   4        0.37        0.77      0.68 o 
   7   0   4      106.03      114.75      3.43 o 
   8   0   4       20.93       20.62      2.05 o 
   9   0   4      126.16      120.93      8.54 o 
  10   0   4        6.24        9.98      2.39 o 
 -10   1   4      168.30      163.07      5.40 o 
  -9   1   4      276.82      284.14     13.19 o 
  -8   1   4       25.01       24.40      2.82 o 
  -7   1   4      230.37      221.75      7.32 o 
  -6   1   4      144.57      142.28      4.01 o 
  -5   1   4       97.96       99.85      4.59 o 
  -4   1   4      222.21      242.41      6.06 o 
  -3   1   4     1519.45     1528.07     21.45 o 
  -2   1   4      336.15      319.19      5.59 o 
  -1   1   4      276.22      253.27      4.95 o 
   0   1   4     2987.79     2905.49     31.79 o 
   1   1   4      275.34      272.58      4.01 o 
   2   1   4      338.52      333.71      6.50 o 
   3   1   4     1521.35     1560.67     15.28 o 
   4   1   4      219.87      234.25      5.92 o 
   5   1   4       98.78      105.46      4.17 o 
   6   1   4      144.79      141.13      3.74 o 
   7   1   4      229.70      230.26      4.96 o 
   8   1   4       25.57       28.23      2.06 o 
   9   1   4      279.02      285.24     12.83 o 
  10   1   4      168.41      157.93      7.82 o 
 -10   2   4       81.39       89.80      5.75 o 
  -9   2   4      223.90      234.74     13.50 o 
  -8   2   4      170.88      178.68      5.60 o 
  -7   2   4      127.39      125.90      4.49 o 
  -6   2   4      276.96      271.47      5.72 o 
  -5   2   4      653.14      678.29     17.34 o 
  -4   2   4      507.41      557.78      9.20 o 
  -3   2   4     1154.43     1197.91     12.97 o 
  -2   2   4      483.25      469.22      7.65 o 
  -1   2   4      126.93      121.31      3.78 o 
   0   2   4      313.57      316.81      6.38 o 
   1   2   4      126.56      129.79      2.90 o 
   2   2   4      484.52      482.89      8.63 o 
   3   2   4     1153.78     1214.86     11.28 o 
   4   2   4      503.09      565.85      9.05 o 
   5   2   4      657.45      656.67     19.24 o 
   6   2   4      277.68      281.17      5.50 o 
   7   2   4      128.32      124.67      4.21 o 
   8   2   4      169.40      174.00      4.95 o 
   9   2   4      221.98      224.53      8.29 o 
  10   2   4       80.71       79.51      5.30 o 
 -10   3   4       36.84       34.33      2.35 o 
  -9   3   4      113.67      116.97      5.42 o 
  -8   3   4       92.89      106.11      5.97 o 
  -7   3   4       14.53       13.00      2.45 o 
  -6   3   4      201.47      192.21      9.56 o 
  -5   3   4       73.84       81.15      4.38 o 
  -4   3   4      178.78      203.23      5.91 o 
  -3   3   4     1142.53     1175.67     13.00 o 
  -2   3   4     1215.21     1296.17     25.29 o 
  -1   3   4     1563.76     1551.36     19.42 o 
   0   3   4       15.07       16.70      1.54 o 
   1   3   4     1561.42     1595.03     29.25 o 
   2   3   4     1219.01     1335.55     20.26 o 
   3   3   4     1142.94     1210.20     14.07 o 
   4   3   4      177.29      206.49      4.99 o 
   5   3   4       74.85       80.61      4.62 o 
   6   3   4      201.97      194.85      4.61 o 
   7   3   4       14.24       13.10      1.76 o 
   8   3   4       91.81       98.42      4.29 o 
   9   3   4      112.51      110.17      4.07 o 
  10   3   4       37.05       33.13      3.36 o 
 -10   4   4        1.59        2.01      1.96 o 
  -9   4   4       20.95       15.12      2.12 o 
  -8   4   4       44.69       39.70      3.73 o 
  -7   4   4      263.50      266.24      9.76 o 
  -6   4   4      205.05      211.06      6.44 o 
  -5   4   4       17.98       23.92      1.71 o 
  -4   4   4      305.73      284.20      6.18 o 
  -3   4   4     1358.35     1368.35     15.72 o 
  -2   4   4      136.49      129.35      4.37 o 
  -1   4   4       62.86       63.70      2.90 o 
   0   4   4      153.98      190.65      5.30 o 
   1   4   4       63.04       66.46      4.55 o 
   2   4   4      134.94      131.83     10.10 o 
   3   4   4     1359.75     1455.44     22.03 o 
   4   4   4      303.58      306.71      6.67 o 
   5   4   4       17.57       21.17      1.72 o 
   6   4   4      203.62      205.02      4.79 o 
   7   4   4      262.09      262.24      6.25 o 
   8   4   4       44.31       47.10      3.76 o 
   9   4   4       20.62       16.83      1.71 o 
  10   4   4        1.47        1.78      1.08 o 
 -10   5   4       37.20       29.88      2.60 o 
  -9   5   4       64.52       63.18      3.68 o 
  -8   5   4      327.13      339.39     14.97 o 
  -7   5   4      139.77      143.68      7.07 o 
  -6   5   4        1.71        4.32      1.44 o 
  -5   5   4      295.12      292.55      7.02 o 
  -4   5   4      378.80      375.97      7.51 o 
  -3   5   4      839.26      861.26     14.31 o 
  -2   5   4      283.97      294.16      7.37 o 
  -1   5   4      584.30      660.56     11.14 o 
   0   5   4      240.46      313.10     10.05 o 
   1   5   4      580.35      646.36     16.73 o 
   2   5   4      282.48      308.06      7.83 o 
   3   5   4      842.67      894.25     12.74 o 
   4   5   4      380.50      377.88      7.97 o 
   5   5   4      296.07      294.65      6.32 o 
   6   5   4        1.67        2.99      0.85 o 
   7   5   4      139.45      144.62      4.53 o 
   8   5   4      329.47      321.23      9.35 o 
   9   5   4       64.77       60.96      4.29 o 
  10   5   4       37.41       33.48      2.79 o 
  -9   6   4       51.07       49.60      2.90 o 
  -8   6   4       77.02       80.35      6.51 o 
  -7   6   4       34.68       35.60      5.44 o 
  -6   6   4       53.00       45.95      4.16 o 
  -5   6   4      144.03      141.12      4.33 o 
  -4   6   4      712.12      667.52     11.63 o 
  -3   6   4      323.94      310.45     10.79 o 
  -2   6   4      121.28      100.99      5.52 o 
  -1   6   4      337.50      322.03      9.70 o 
   0   6   4      146.50      141.12      6.70 o 
   1   6   4      336.19      324.83      8.24 o 
   2   6   4      122.61      116.11      4.92 o 
   3   6   4      323.42      328.30      7.46 o 
   4   6   4      714.31      689.85      8.88 o 
   5   6   4      143.48      134.89      3.66 o 
   6   6   4       52.99       43.40      2.93 o 
   7   6   4       34.50       37.50      5.24 o 
   8   6   4       78.37       90.97      7.29 o 
   9   6   4       51.42       50.48      2.48 o 
  -9   7   4      111.99      126.80      6.42 o 
  -8   7   4      190.26      202.32      6.70 o 
  -7   7   4      518.08      539.08     18.88 o 
  -6   7   4      145.20      134.70     10.05 o 
  -5   7   4      648.90      711.51     22.69 o 
  -4   7   4       91.47       86.47      4.51 o 
  -3   7   4       80.53       73.40      3.29 o 
  -2   7   4       47.33       49.45      3.92 o 
  -1   7   4      290.50      281.56      9.07 o 
   0   7   4        0.20        0.12      1.76 o 
   1   7   4      289.89      282.74      8.02 o 
   2   7   4       47.14       49.43      3.44 o 
   3   7   4       80.07       77.80      2.82 o 
   4   7   4       90.63       80.36      4.12 o 
   5   7   4      647.23      631.63     11.38 o 
   6   7   4      143.90      123.60      9.03 o 
   7   7   4      514.44      503.47     18.37 o 
   8   7   4      189.74      198.55      6.56 o 
   9   7   4      112.23      115.45      3.28 o 
  -9   8   4        1.02       -0.89      0.89 o 
  -8   8   4      253.11      284.57     10.93 o 
  -7   8   4       51.90       66.58      5.94 o 
  -6   8   4        5.62        3.62      1.52 o 
  -5   8   4      517.85      529.93     19.53 o 
  -4   8   4      743.30      786.16     24.95 o 
  -3   8   4      171.56      154.67      4.96 o 
  -2   8   4      229.24      224.65      8.60 o 
  -1   8   4       83.94       82.86      3.10 o 
   0   8   4      436.20      449.75      8.75 o 
   1   8   4       85.67       94.78      3.94 o 
   2   8   4      229.61      240.55      5.61 o 
   3   8   4      171.95      169.78      4.38 o 
   4   8   4      740.50      753.62     15.02 o 
   5   8   4      517.23      505.51     12.05 o 
   6   8   4        5.60        5.40      1.55 o 
   7   8   4       51.75       60.60      3.56 o 
   8   8   4      250.68      254.53      6.42 o 
   9   8   4        0.95        0.07      0.85 o 
  -8   9   4        6.10        6.42      1.63 o 
  -7   9   4       60.73       63.95      5.15 o 
  -6   9   4       69.10       61.69      4.03 o 
  -5   9   4       23.88       25.96      4.10 o 
  -4   9   4       90.40       88.19      8.02 o 
  -3   9   4       88.53       85.81      7.64 o 
  -2   9   4      166.26      150.02      5.80 o 
  -1   9   4      490.11      504.68      8.42 o 
   0   9   4      465.15      473.01      9.46 o 
   1   9   4      492.99      533.30     11.10 o 
   2   9   4      167.21      157.66      5.50 o 
   3   9   4       87.53       81.29      4.90 o 
   4   9   4       92.33       85.26      4.59 o 
   5   9   4       23.60       23.94      2.58 o 
   6   9   4       69.68       59.43      3.61 o 
   7   9   4       60.24       64.77      5.24 o 
   8   9   4        6.12        7.92      1.71 o 
  -7  10   4       66.79       59.24      4.00 o 
  -6  10   4      111.14      120.70      4.88 o 
  -5  10   4      191.25      182.40      6.63 o 
  -4  10   4       48.23       52.30      6.11 o 
  -3  10   4       36.87       32.99      5.12 o 
  -2  10   4      165.94      181.91     10.19 o 
  -1  10   4      168.71      180.71      6.70 o 
   0  10   4        8.75       10.58      2.14 o 
   1  10   4      171.84      178.80      5.85 o 
   2  10   4      166.65      174.07      7.28 o 
   3  10   4       37.58       37.80      4.57 o 
   4  10   4       47.98       47.65      5.04 o 
   5  10   4      189.98      167.44      9.56 o 
   6  10   4      111.21      106.27      4.34 o 
   7  10   4       66.62       68.51      4.32 o 
  -6  11   4       17.80       18.76      2.55 o 
  -5  11   4       11.65       11.33      2.64 o 
  -4  11   4       96.79      106.83      8.00 o 
  -3  11   4       33.06       26.68      4.61 o 
  -2  11   4       25.16       20.87      2.62 o 
  -1  11   4      134.38      128.60      4.73 o 
   0  11   4      731.82      759.77     12.84 o 
   1  11   4      134.78      132.92      4.96 o 
   2  11   4       25.13       19.12      3.10 o 
   3  11   4       32.64       26.88      3.89 o 
   4  11   4       98.06       96.98      6.64 o 
   5  11   4       11.66       12.19      2.38 o 
   6  11   4       17.63       11.27      1.84 o 
  -5  12   4       70.64       78.82      5.20 o 
  -4  12   4        0.16       -1.63      1.63 o 
  -3  12   4       44.86       49.95      3.46 o 
  -2  12   4       25.20       26.38      4.16 o 
  -1  12   4       26.14       27.02      2.47 o 
   0  12   4       56.59       53.57      2.94 o 
   1  12   4       25.75       22.61      2.34 o 
   2  12   4       25.13       26.15      3.58 o 
   3  12   4       45.43       47.25      4.54 o 
   4  12   4        0.19       -1.08      1.48 o 
   5  12   4       70.68       67.06      4.32 o 
  -4  13   4      115.38      121.86      6.14 o 
  -3  13   4      204.96      206.80     16.62 o 
  -2  13   4       11.99        8.52      1.47 o 
  -1  13   4        9.23       11.55      2.60 o 
   0  13   4        0.14        0.66      2.07 o 
   1  13   4        9.41        7.46      2.01 o 
   2  13   4       12.14       11.15      2.09 o 
   3  13   4      204.95      209.16      8.19 o 
   4  13   4      116.18      115.71      5.37 o 
  -2  14   4       56.99       60.65      3.85 o 
  -1  14   4       12.86       14.24      1.70 o 
   0  14   4       22.50       23.57      2.64 o 
   1  14   4       12.87       16.61      2.14 o 
   2  14   4       57.56       53.06      2.25 o 
   1   0   5       52.55       68.17      2.72 o 
   2   0   5     1012.56      975.51     21.22 o 
   3   0   5       60.88       66.43      4.90 o 
   4   0   5      205.32      193.86      8.20 o 
   5   0   5       50.91       53.66      3.18 o 
   6   0   5       16.92       23.17      1.58 o 
   7   0   5       71.73       84.31      3.65 o 
   8   0   5       17.43       15.15      2.03 o 
   9   0   5        7.22        8.55      2.82 o 
  10   0   5       50.22       43.77      3.85 o 
 -10   1   5       54.31       52.99      2.58 o 
  -9   1   5       97.78       79.69      6.76 o 
  -8   1   5      190.64      170.57      6.79 o 
  -7   1   5       96.64       95.28      4.12 o 
  -6   1   5      629.61      630.79     10.55 o 
  -5   1   5      170.51      173.02      5.74 o 
  -4   1   5       49.60       48.68      2.83 o 
  -3   1   5      258.48      281.15      9.91 o 
  -2   1   5      163.20      152.48      6.80 o 
  -1   1   5      455.66      446.58      8.55 o 
   0   1   5      469.10      489.61     10.18 o 
   1   1   5      457.32      457.76      8.27 o 
   2   1   5      164.95      157.95      7.33 o 
   3   1   5      257.00      271.21     10.42 o 
   4   1   5       49.76       46.32      2.74 o 
   5   1   5      170.83      170.62      5.64 o 
   6   1   5      629.94      616.12     14.32 o 
   7   1   5       96.93       95.87      3.72 o 
   8   1   5      189.96      176.44      4.89 o 
   9   1   5       97.30       93.39      6.91 o 
  10   1   5       54.22       57.10      4.33 o 
 -10   2   5       64.12       67.52      4.70 o 
  -9   2   5        3.76        7.18      1.51 o 
  -8   2   5      263.60      276.23      8.45 o 
  -7   2   5        2.76        2.90      1.26 o 
  -6   2   5      478.34      435.34      7.82 o 
  -5   2   5      229.26      238.53      9.78 o 
  -4   2   5      146.75      129.47      4.63 o 
  -3   2   5      195.03      208.21      5.68 o 
  -2   2   5      566.00      595.88     14.53 o 
  -1   2   5      661.86      636.03     10.64 o 
   0   2   5       66.84       85.45      3.42 o 
   1   2   5      664.09      653.20     10.86 o 
   2   2   5      568.10      620.27     14.49 o 
   3   2   5      194.09      205.47      3.72 o 
   4   2   5      146.37      128.76      4.42 o 
   5   2   5      227.37      247.66     11.58 o 
   6   2   5      480.81      447.52      8.17 o 
   7   2   5        2.74        2.63      1.02 o 
   8   2   5      263.81      269.21      6.16 o 
   9   2   5        3.88        5.85      1.55 o 
  10   2   5       64.06       65.12      4.34 o 
 -10   3   5        9.59       12.64      2.13 o 
  -9   3   5       33.58       36.96      3.02 o 
  -8   3   5        1.22        4.07      3.13 o 
  -7   3   5      112.42      104.43      6.14 o 
  -6   3   5      164.79      161.40      4.76 o 
  -5   3   5      181.17      167.75      6.13 o 
  -4   3   5      463.41      443.84     13.44 o 
  -3   3   5       45.24       41.41      3.22 o 
  -2   3   5     1085.44     1119.93     23.92 o 
  -1   3   5       96.31       96.88      3.78 o 
   0   3   5     1090.36     1064.86     15.62 o 
   1   3   5       97.19      107.77      3.55 o 
   2   3   5     1091.05     1182.82     40.05 o 
   3   3   5       45.46       43.55      2.17 o 
   4   3   5      466.13      482.25     11.09 o 
   5   3   5      181.00      168.68      6.89 o 
   6   3   5      165.20      166.44      4.83 o 
   7   3   5      112.75      105.31      4.51 o 
   8   3   5        1.30        1.84      1.02 o 
   9   3   5       33.69       33.37      2.68 o 
 -10   4   5       92.22       85.50      4.35 o 
  -9   4   5       25.84       29.12      2.69 o 
  -8   4   5        1.30        0.54      2.57 o 
  -7   4   5      167.23      161.09     11.78 o 
  -6   4   5      182.67      186.20      6.19 o 
  -5   4   5      174.22      167.16      4.35 o 
  -4   4   5      331.85      325.80     18.32 o 
  -3   4   5      188.46      200.06      6.21 o 
  -2   4   5        6.29        8.16      2.30 o 
  -1   4   5      578.54      623.27     11.15 o 
   0   4   5      750.87      880.38     17.00 o 
   1   4   5      577.95      624.55     16.95 o 
   2   4   5        6.39        7.28      1.08 o 
   3   4   5      187.92      206.58      5.15 o 
   4   4   5      330.64      347.38     10.36 o 
   5   4   5      175.48      178.57      4.86 o 
   6   4   5      182.49      183.05      5.04 o 
   7   4   5      167.79      183.86      7.58 o 
   8   4   5        1.48        0.68      0.97 o 
   9   4   5       25.97       26.93      1.91 o 
  10   4   5       91.89       99.61      4.86 o 
  -9   5   5       46.37       47.60      3.06 o 
  -8   5   5       33.16       30.40      4.59 o 
  -7   5   5      346.88      331.54     16.55 o 
  -6   5   5       35.39       45.60      6.67 o 
  -5   5   5       73.04       73.57      2.96 o 
  -4   5   5      131.04      136.92      4.30 o 
  -3   5   5      370.87      365.95      8.96 o 
  -2   5   5      505.90      484.96     10.17 o 
  -1   5   5      900.96      960.75     27.00 o 
   0   5   5      110.48       99.05      5.91 o 
   1   5   5      899.82      953.78     22.72 o 
   2   5   5      507.69      504.50      8.79 o 
   3   5   5      373.96      387.95      7.83 o 
   4   5   5      131.21      143.37      4.16 o 
   5   5   5       72.18       80.31      3.30 o 
   6   5   5       34.89       33.83      3.13 o 
   7   5   5      345.46      350.04      7.86 o 
   8   5   5       32.86       28.09      2.60 o 
   9   5   5       46.40       49.72      3.07 o 
  10   5   5      171.81      170.06      5.70 o 
  -9   6   5      198.84      216.97      9.32 o 
  -8   6   5       20.67       23.31      3.75 o 
  -7   6   5      149.23      156.75     10.87 o 
  -6   6   5       68.53       63.63      7.51 o 
  -5   6   5       86.33       80.02      3.62 o 
  -4   6   5       96.27       97.04      3.39 o 
  -3   6   5       56.54       62.08      2.64 o 
  -2   6   5       13.47       17.36      2.60 o 
  -1   6   5      588.52      562.38     14.67 o 
   0   6   5      452.36      515.21     14.85 o 
   1   6   5      588.50      586.88     12.12 o 
   2   6   5       13.13       16.65      5.27 o 
   3   6   5       57.11       66.53      2.39 o 
   4   6   5       96.66      107.09      3.76 o 
   5   6   5       85.11       83.49      3.22 o 
   6   6   5       68.34       71.02      4.31 o 
   7   6   5      149.29      177.11     10.63 o 
   8   6   5       21.11       17.32      3.44 o 
   9   6   5      198.93      211.69      6.97 o 
  -9   7   5       21.87       22.00      2.51 o 
  -8   7   5       91.14       95.33      4.47 o 
  -7   7   5       20.17       19.53      3.68 o 
  -6   7   5       83.37       75.35      7.85 o 
  -5   7   5      102.41      107.78      8.56 o 
  -4   7   5     1030.24     1040.08     21.87 o 
  -3   7   5       67.57       63.82      3.31 o 
  -2   7   5        0.10        3.12      1.27 o 
  -1   7   5      230.90      233.50      6.56 o 
   0   7   5      387.91      370.44      9.07 o 
   1   7   5      229.93      244.88      4.74 o 
   2   7   5        0.11       -0.41      1.03 o 
   3   7   5       68.24       64.05      2.80 o 
   4   7   5     1036.08     1076.98     17.40 o 
   5   7   5      102.29      107.62      5.21 o 
   6   7   5       84.05       81.60      7.16 o 
   7   7   5       20.10       20.10      3.59 o 
   8   7   5       91.45       83.38      6.11 o 
   9   7   5       22.13       22.71      1.54 o 
  -8   8   5       69.53       73.19      5.06 o 
  -7   8   5       75.35       84.96      6.35 o 
  -6   8   5       99.96      106.83      5.79 o 
  -5   8   5      197.47      213.67     12.17 o 
  -4   8   5      264.65      291.79     14.77 o 
  -3   8   5      227.00      213.20     11.53 o 
  -2   8   5      136.32      130.85      6.34 o 
  -1   8   5      791.87      790.10     11.08 o 
   0   8   5      139.69      127.43      4.11 o 
   1   8   5      795.07      803.05     11.27 o 
   2   8   5      137.12      132.06      4.88 o 
   3   8   5      228.16      218.31      6.75 o 
   4   8   5      263.75      266.57      8.26 o 
   5   8   5      199.86      199.92      7.15 o 
   6   8   5       99.93       95.42      5.05 o 
   7   8   5       75.45       83.64      6.32 o 
   8   8   5       68.16       63.25      3.36 o 
  -8   9   5        9.64       14.55      1.87 o 
  -7   9   5       14.41       11.21      2.21 o 
  -6   9   5       29.38       22.49      2.59 o 
  -5   9   5       74.79       80.16      5.69 o 
  -4   9   5      341.46      385.37     17.06 o 
  -3   9   5      130.45      142.62     10.39 o 
  -2   9   5        7.17        7.37      3.06 o 
  -1   9   5      352.69      346.00      8.10 o 
   0   9   5       29.73       27.93      2.43 o 
   1   9   5      352.03      357.06      8.43 o 
   2   9   5        7.08        7.14      2.49 o 
   3   9   5      130.84      149.31      8.63 o 
   4   9   5      340.97      363.13     13.76 o 
   5   9   5       73.35       77.92      4.22 o 
   6   9   5       29.22       21.85      2.14 o 
   7   9   5       13.64       10.75      2.18 o 
   8   9   5        9.67       10.34      1.74 o 
  -7  10   5       43.18       38.73      2.86 o 
  -6  10   5       11.60       16.81      3.54 o 
  -5  10   5       35.16       34.43      4.65 o 
  -4  10   5      381.05      382.61     16.39 o 
  -3  10   5        9.42        6.52      2.78 o 
  -2  10   5        7.27        6.56      2.63 o 
  -1  10   5      259.12      251.65      6.83 o 
   0  10   5      233.23      230.60      7.63 o 
   1  10   5      259.92      249.89      8.23 o 
   2  10   5        7.32        9.01      2.52 o 
   3  10   5        9.40        8.11      2.69 o 
   4  10   5      381.14      381.01     13.85 o 
   5  10   5       35.72       30.82      3.66 o 
   6  10   5       11.54       14.26      1.52 o 
  -6  11   5       61.19       64.23      3.89 o 
  -5  11   5       29.29       39.03      4.22 o 
  -4  11   5       74.97       76.62      6.70 o 
  -3  11   5       20.23       20.65      3.99 o 
  -2  11   5       58.63       58.87      6.38 o 
  -1  11   5       77.69       65.16      4.67 o 
   0  11   5       43.41       33.18      6.48 o 
   1  11   5       76.69       67.85      4.10 o 
   2  11   5       59.01       52.99      5.09 o 
   3  11   5       20.72       19.10      3.24 o 
   4  11   5       74.70       70.16      5.35 o 
   5  11   5       29.14       35.84      3.38 o 
   6  11   5       61.77       44.80      2.86 o 
  -5  12   5      111.08      123.38      6.00 o 
  -4  12   5       91.37      104.33      6.70 o 
  -3  12   5      140.04      148.99      5.42 o 
  -2  12   5       89.37       82.68      6.77 o 
  -1  12   5       22.37       29.36      3.70 o 
   0  12   5       46.54       38.98      3.52 o 
   1  12   5       22.65       22.37      3.12 o 
   2  12   5       88.64       88.26      5.93 o 
   3  12   5      140.65      141.07      7.26 o 
   4  12   5       92.17       96.90      5.55 o 
   5  12   5      111.91      103.09      4.82 o 
  -4  13   5       84.19       88.59      4.71 o 
  -3  13   5       29.91       34.41      3.56 o 
  -2  13   5       13.95       16.83      2.66 o 
  -1  13   5       73.53       78.75      5.50 o 
   0  13   5        1.09        0.98      2.21 o 
   1  13   5       73.41       69.77      4.39 o 
   2  13   5       13.94       17.06      2.39 o 
   3  13   5       29.55       25.66      2.63 o 
   4  13   5       84.80       82.58      3.99 o 
   0  14   5       24.80       23.55      2.33 o 
   1  14   5       12.63       14.69      1.77 o 
   0   0   6       59.62       70.03      4.91 o 
   1   0   6      457.04      489.00      8.99 o 
   2   0   6      622.71      616.74     16.84 o 
   3   0   6      262.80      283.16     11.19 o 
   4   0   6       43.95       43.17      2.91 o 
   5   0   6        1.17       -0.18      0.79 o 
   6   0   6       78.51       80.76      6.98 o 
   7   0   6        9.28        5.77      1.37 o 
   8   0   6      127.67      122.43      5.42 o 
   9   0   6        1.84       -1.74      1.74 o 
  10   0   6      162.10      142.12      6.27 o 
 -10   1   6       29.68       35.90      3.18 o 
  -9   1   6       26.19       19.91      3.45 o 
  -8   1   6       88.50       85.04      3.66 o 
  -7   1   6        6.72        4.81      1.46 o 
  -6   1   6      327.89      327.32      7.82 o 
  -5   1   6       79.36       75.95      3.53 o 
  -4   1   6       76.82       58.69      3.36 o 
  -3   1   6      462.03      499.18     14.94 o 
  -2   1   6      518.07      522.20     14.88 o 
  -1   1   6      795.41      793.19     18.91 o 
   0   1   6     1692.61     1717.11     32.52 o 
   1   1   6      799.38      821.09     16.58 o 
   2   1   6      517.83      510.35     15.48 o 
   3   1   6      464.55      486.12     15.59 o 
   4   1   6       77.26       63.27      3.41 o 
   5   1   6       79.83       80.92      3.39 o 
   6   1   6      326.67      335.67      7.27 o 
   7   1   6        6.75        4.03      1.36 o 
   8   1   6       89.45       83.23      3.75 o 
   9   1   6       26.31       26.07      2.99 o 
  10   1   6       29.20       26.48      2.58 o 
 -10   2   6        9.85        8.06      1.71 o 
  -9   2   6       20.51       19.84      2.10 o 
  -8   2   6      193.78      175.82     10.26 o 
  -7   2   6       34.39       27.83      2.29 o 
  -6   2   6      361.22      344.29      8.10 o 
  -5   2   6       96.65       95.79      6.17 o 
  -4   2   6       93.73      102.22      4.39 o 
  -3   2   6       53.48       61.95      4.70 o 
  -2   2   6       17.67       24.77      2.98 o 
  -1   2   6      275.59      288.69      7.27 o 
   0   2   6      618.03      614.77     11.26 o 
   1   2   6      276.80      297.03      7.22 o 
   2   2   6       17.86       15.67      3.01 o 
   3   2   6       53.74       50.05      4.92 o 
   4   2   6       93.87      111.34      7.72 o 
   5   2   6       97.27       96.00      5.42 o 
   6   2   6      361.31      353.70      7.60 o 
   7   2   6       35.88       32.40      2.37 o 
   8   2   6      193.88      177.53      5.50 o 
   9   2   6       20.02       21.35      2.00 o 
  10   2   6        9.99        8.67      1.47 o 
 -10   3   6        9.39       11.07      1.71 o 
  -9   3   6       26.03       23.60      2.27 o 
  -8   3   6       38.65       39.32      5.70 o 
  -7   3   6      160.81      155.77      9.35 o 
  -6   3   6     1158.17     1072.56     20.68 o 
  -5   3   6       51.29       52.24      2.87 o 
  -4   3   6      355.19      344.77     12.29 o 
  -3   3   6      131.31      138.38      5.31 o 
  -2   3   6      918.64      939.93     22.53 o 
  -1   3   6      160.13      147.90      5.16 o 
   0   3   6       47.54       55.38      4.62 o 
   1   3   6      160.76      156.46      5.37 o 
   2   3   6      914.41      977.82     24.20 o 
   3   3   6      130.88      145.20      5.14 o 
   4   3   6      352.68      337.08     14.30 o 
   5   3   6       51.15       48.29      3.88 o 
   6   3   6     1152.96     1121.61     16.25 o 
   7   3   6      160.25      161.67      4.84 o 
   8   3   6       38.88       36.73      2.23 o 
   9   3   6       25.65       20.45      1.92 o 
  10   3   6        9.38       11.68      1.67 o 
  -9   4   6       19.61       18.22      2.03 o 
  -8   4   6       97.97       92.97      7.95 o 
  -7   4   6      144.80      143.91     11.03 o 
  -6   4   6      436.09      384.79     18.73 o 
  -5   4   6      104.66       99.17      4.32 o 
  -4   4   6      198.82      193.67      6.14 o 
  -3   4   6      233.42      204.99      6.68 o 
  -2   4   6      654.00      623.49     17.81 o 
  -1   4   6      474.14      463.77      9.96 o 
   0   4   6        2.55        1.74      0.96 o 
   1   4   6      474.65      490.44     15.69 o 
   2   4   6      655.39      645.44     12.57 o 
   3   4   6      235.55      219.37      6.79 o 
   4   4   6      197.66      197.36      7.51 o 
   5   4   6      105.03      107.69      6.07 o 
   6   4   6      434.65      424.24     11.28 o 
   7   4   6      145.03      137.53      4.84 o 
   8   4   6       98.22       91.32      3.25 o 
   9   4   6       19.55       18.59      2.75 o 
  -9   5   6        1.31        2.75      1.06 o 
  -8   5   6      151.13      150.62      9.45 o 
  -7   5   6      239.78      259.35     14.49 o 
  -6   5   6      243.93      224.34     14.22 o 
  -5   5   6      504.03      492.29      9.11 o 
  -4   5   6      228.69      199.51      5.49 o 
  -3   5   6      303.61      282.57      7.10 o 
  -2   5   6      629.84      653.35     12.82 o 
  -1   5   6      343.26      362.04     11.76 o 
   0   5   6       69.48       71.31      5.44 o 
   1   5   6      345.21      368.14     13.77 o 
   2   5   6      627.92      668.95     14.06 o 
   3   5   6      303.25      297.95      6.68 o 
   4   5   6      228.33      211.98      4.92 o 
   5   5   6      505.05      525.30     12.79 o 
   6   5   6      244.77      253.34      8.39 o 
   7   5   6      239.70      246.72     16.68 o 
   8   5   6      150.51      150.61      6.50 o 
   9   5   6        1.43        2.81      1.38 o 
  -9   6   6       38.33       40.20      2.25 o 
  -8   6   6        2.16        1.02      1.49 o 
  -7   6   6       71.52       75.49      7.56 o 
  -6   6   6      105.78      102.64      9.57 o 
  -5   6   6      243.33      249.17      8.28 o 
  -4   6   6      108.61      102.76      4.80 o 
  -3   6   6       24.87       18.03      1.61 o 
  -2   6   6      362.82      354.20      6.27 o 
  -1   6   6      341.31      370.88      7.56 o 
   0   6   6      314.29      313.07     11.84 o 
   1   6   6      341.93      369.42      7.59 o 
   2   6   6      363.49      375.56      9.00 o 
   3   6   6       24.43       18.94      1.41 o 
   4   6   6      108.78      103.84      5.37 o 
   5   6   6      241.96      262.34      6.40 o 
   6   6   6      105.58      110.06      5.23 o 
   7   6   6       72.35       66.96      6.42 o 
   8   6   6        2.19       -0.13      1.13 o 
   9   6   6       38.57       37.71      2.07 o 
  -8   7   6       12.00       15.47      1.88 o 
  -7   7   6       19.48       16.35      3.68 o 
  -6   7   6      130.11      118.64      9.73 o 
  -5   7   6      144.32      161.40     10.98 o 
  -4   7   6      893.54      889.30     52.94 o 
  -3   7   6      465.50      456.67     12.65 o 
  -2   7   6      328.54      328.47      6.26 o 
  -1   7   6      180.81      183.13      3.97 o 
   0   7   6        0.12        1.33      0.91 o 
   1   7   6      180.37      187.22      5.70 o 
   2   7   6      329.35      347.17      6.64 o 
   3   7   6      464.26      464.50     10.42 o 
   4   7   6      894.53      866.67     33.00 o 
   5   7   6      144.22      151.61      9.23 o 
   6   7   6      129.72      130.40      8.84 o 
   7   7   6       19.55       18.50      3.33 o 
   8   7   6       12.22       13.04      2.60 o 
  -8   8   6      148.46      153.90      6.64 o 
  -7   8   6      123.70      121.27      7.32 o 
  -6   8   6       86.55      103.30      7.12 o 
  -5   8   6        0.13        0.64      1.64 o 
  -4   8   6       11.62       13.50      3.56 o 
  -3   8   6       96.57      112.54      9.56 o 
  -2   8   6      590.70      622.32     14.15 o 
  -1   8   6      145.08      139.93      4.99 o 
   0   8   6       26.23       18.91      1.99 o 
   1   8   6      143.57      141.04      5.00 o 
   2   8   6      588.47      615.44     18.37 o 
   3   8   6       96.91       90.39      6.60 o 
   4   8   6       11.51        8.57      3.14 o 
   5   8   6        0.09       -1.35      2.12 o 
   6   8   6       86.63       89.87      6.69 o 
   7   8   6      124.21      128.00      7.24 o 
   8   8   6      147.53      143.55      6.47 o 
  -7   9   6      128.00      140.60      6.54 o 
  -6   9   6       56.13       53.25      7.63 o 
  -5   9   6       31.57       35.00      3.56 o 
  -4   9   6      281.28      282.97     14.55 o 
  -3   9   6      212.23      210.26     12.82 o 
  -2   9   6       32.98       39.64      3.19 o 
  -1   9   6       61.44       66.82      4.22 o 
   0   9   6      155.89      145.27      6.35 o 
   1   9   6       60.40       64.65      4.20 o 
   2   9   6       33.25       33.51      4.18 o 
   3   9   6      213.03      205.97     10.15 o 
   4   9   6      281.84      266.80     11.32 o 
   5   9   6       31.42       31.21      3.94 o 
   6   9   6       56.31       47.00      2.73 o 
   7   9   6      127.44      128.39      6.53 o 
  -6  10   6       26.83       26.80      7.16 o 
  -5  10   6       50.43       51.93      4.85 o 
  -4  10   6       21.18       24.44      4.14 o 
  -3  10   6      329.33      369.72     16.69 o 
  -2  10   6      198.43      205.68     12.26 o 
  -1  10   6       61.31       63.67      4.05 o 
   0  10   6       89.23       80.76      4.69 o 
   1  10   6       61.05       55.84      3.90 o 
   2  10   6      199.98      197.29      9.89 o 
   3  10   6      330.61      340.86     13.03 o 
   4  10   6       21.48       16.48      2.97 o 
   5  10   6       51.28       57.53      4.45 o 
   6  10   6       27.04       26.34      2.61 o 
  -5  11   6       42.74       39.23      3.93 o 
  -4  11   6      237.42      241.85     11.50 o 
  -3  11   6       80.54       86.79      7.36 o 
  -2  11   6       10.70       11.07      2.93 o 
  -1  11   6       39.20       39.62      3.58 o 
   0  11   6       29.61       29.77      2.77 o 
   1  11   6       38.83       40.96      3.08 o 
   2  11   6       10.74       13.03      2.72 o 
   3  11   6       80.13       82.30      5.84 o 
   4  11   6      236.40      229.38      9.21 o 
   5  11   6       42.88       35.79      4.35 o 
  -4  12   6      139.07      173.23      8.02 o 
  -3  12   6       30.08       34.12      4.11 o 
  -2  12   6       56.79       70.77      6.00 o 
  -1  12   6        8.09        9.34      3.90 o 
   0  12   6        9.62       11.53      1.63 o 
   1  12   6        8.38       10.41      2.15 o 
   2  12   6       56.57       56.28      4.45 o 
   3  12   6       29.94       30.11      3.22 o 
   4  12   6      138.62      144.36      6.14 o 
  -3  13   6       85.09      102.52      5.26 o 
  -2  13   6       35.02       34.10      6.25 o 
  -1  13   6       12.09       12.67      2.18 o 
   0  13   6      216.27      218.28      5.09 o 
   1  13   6       11.82       11.66      1.73 o 
   2  13   6       34.48       36.63      2.93 o 
   3  13   6       85.30       88.46      4.17 o 
   1   0   7       20.49       25.17      2.03 o 
   2   0   7        9.87       10.46      2.45 o 
   3   0   7        7.79        8.30      2.29 o 
   4   0   7       25.96       26.56      2.45 o 
   5   0   7      106.17      105.49      3.70 o 
   6   0   7      157.26      145.11      6.90 o 
   7   0   7      376.89      371.33      8.59 o 
   8   0   7       37.97       43.27      2.61 o 
   9   0   7       12.83        7.43      2.00 o 
  10   0   7       19.99       19.18      1.86 o 
 -10   1   7       70.32       80.54      3.88 o 
  -9   1   7        0.76        2.77      1.56 o 
  -8   1   7       36.68       33.90      5.93 o 
  -7   1   7        6.70        5.04      1.38 o 
  -6   1   7        5.61        1.48      1.50 o 
  -5   1   7      383.91      367.39      8.31 o 
  -4   1   7       68.07       73.43      3.59 o 
  -3   1   7       28.37       27.96      3.66 o 
  -2   1   7      122.72      113.16      6.96 o 
  -1   1   7      545.83      571.74     11.67 o 
   0   1   7       22.13       14.42      1.85 o 
   1   1   7      543.54      573.62     11.00 o 
   2   1   7      120.92      113.18      7.41 o 
   3   1   7       27.98       26.45      3.89 o 
   4   1   7       68.79       71.61      3.25 o 
   5   1   7      382.76      370.42      8.80 o 
   6   1   7        5.86        4.97      1.99 o 
   7   1   7        6.79        5.65      1.47 o 
   8   1   7       36.19       33.57      2.36 o 
   9   1   7        0.74        0.03      0.92 o 
  -9   2   7       45.01       45.71      2.68 o 
  -8   2   7       94.83       93.14      4.49 o 
  -7   2   7       23.16       17.67      2.48 o 
  -6   2   7       39.76       35.63      3.59 o 
  -5   2   7       46.98       51.21      3.54 o 
  -4   2   7      117.10      127.55      4.30 o 
  -3   2   7      381.09      345.59     12.54 o 
  -2   2   7       24.07       19.51      2.98 o 
  -1   2   7       63.00       68.12      5.22 o 
   0   2   7      169.25      186.11      6.07 o 
   1   2   7       62.52       68.26      3.59 o 
   2   2   7       24.04       14.78      3.07 o 
   3   2   7      377.52      377.28     14.88 o 
   4   2   7      116.81      127.20      6.41 o 
   5   2   7       46.63       53.87      3.39 o 
   6   2   7       39.42       30.91      3.15 o 
   7   2   7       22.84       18.02      2.00 o 
   8   2   7       94.90       89.72      3.67 o 
   9   2   7       44.85       42.04      2.52 o 
  -9   3   7       17.22       15.41      1.69 o 
  -8   3   7        2.16        6.55      2.84 o 
  -7   3   7      494.16      468.61     11.46 o 
  -6   3   7      312.68      305.48      9.25 o 
  -5   3   7      250.27      222.85      8.34 o 
  -4   3   7      249.19      242.02      8.00 o 
  -3   3   7      137.25      150.06      5.94 o 
  -2   3   7       19.27       31.36      3.94 o 
  -1   3   7      395.02      420.06     12.47 o 
   0   3   7       11.03       19.69      2.15 o 
   1   3   7      395.09      423.99     15.04 o 
   2   3   7       19.30       37.70      4.68 o 
   3   3   7      138.26      152.66      9.45 o 
   4   3   7      250.32      240.39      8.54 o 
   5   3   7      251.26      246.28      7.33 o 
   6   3   7      314.50      336.30      8.41 o 
   7   3   7      495.95      473.52      9.37 o 
   8   3   7        2.13        1.27      0.76 o 
   9   3   7       16.83       14.25      1.39 o 
  -9   4   7       41.51       38.32      2.47 o 
  -8   4   7       51.82       52.08      5.72 o 
  -7   4   7      381.77      380.74     17.62 o 
  -6   4   7      128.72      124.84      6.90 o 
  -5   4   7       71.50       56.21     11.85 o 
  -4   4   7      401.91      395.25      9.33 o 
  -3   4   7      273.64      267.74      6.37 o 
  -2   4   7      474.01      463.39     15.79 o 
  -1   4   7      329.49      344.32      8.96 o 
   0   4   7      619.56      616.38     12.76 o 
   1   4   7      327.45      330.68     13.35 o 
   2   4   7      474.43      492.13     11.19 o 
   3   4   7      273.46      284.11      6.77 o 
   4   4   7      402.37      402.91      7.03 o 
   5   4   7       72.51       66.56      6.68 o 
   6   4   7      129.95      125.02      4.98 o 
   7   4   7      380.29      384.60     10.32 o 
   8   4   7       53.25       54.68      3.38 o 
   9   4   7       41.25       32.34      3.00 o 
  -9   5   7       44.73       45.87      4.52 o 
  -8   5   7        8.89        8.26      2.64 o 
  -7   5   7       50.21       53.42      6.62 o 
  -6   5   7      306.03      300.89     11.16 o 
  -5   5   7      173.96      176.25      9.12 o 
  -4   5   7       71.58       70.00      3.10 o 
  -3   5   7       85.91       75.09      4.60 o 
  -2   5   7      676.40      651.42      7.93 o 
  -1   5   7      170.67      180.28      4.04 o 
   0   5   7       16.62       17.04      1.94 o 
   1   5   7      170.01      182.05      6.41 o 
   2   5   7      677.51      667.53     10.91 o 
   3   5   7       85.93       78.25      3.00 o 
   4   5   7       71.24       71.91      2.94 o 
   5   5   7      173.40      176.67      8.16 o 
   6   5   7      306.15      301.19      9.05 o 
   7   5   7       50.56       45.26      3.39 o 
   8   5   7        8.77        5.66      2.04 o 
   9   5   7       43.84       44.04      3.16 o 
  -8   6   7      101.53      127.47      7.31 o 
  -7   6   7       32.83       22.05      4.34 o 
  -6   6   7      103.67      105.23      5.27 o 
  -5   6   7       22.93       24.27      2.92 o 
  -4   6   7       68.11       64.96      4.44 o 
  -3   6   7      532.49      555.60      9.18 o 
  -2   6   7      301.23      274.43      5.78 o 
  -1   6   7      151.78      167.18      4.74 o 
   0   6   7      119.61      132.26      3.94 o 
   1   6   7      153.28      162.41      3.95 o 
   2   6   7      298.19      283.68      6.94 o 
   3   6   7      532.31      543.02      8.39 o 
   4   6   7       67.95       67.17      6.22 o 
   5   6   7       22.24       21.32      1.88 o 
   6   6   7      105.09       98.70      5.16 o 
   7   6   7       32.07       24.28      3.87 o 
   8   6   7      102.31      106.29      6.31 o 
  -8   7   7        4.43        6.21      1.23 o 
  -7   7   7       29.22       32.05      4.51 o 
  -6   7   7       38.82       38.92      3.70 o 
  -5   7   7       63.09       70.39      9.07 o 
  -4   7   7       60.87       57.25      4.52 o 
  -3   7   7      140.39      125.24      6.91 o 
  -2   7   7      184.72      176.13      4.48 o 
  -1   7   7        1.83        0.17      1.08 o 
   0   7   7       41.31       44.19      2.15 o 
   1   7   7        1.68       -0.67      1.50 o 
   2   7   7      184.29      178.51      4.76 o 
   3   7   7      142.40      140.04      8.12 o 
   4   7   7       60.92       57.23      3.76 o 
   5   7   7       62.96       70.55      4.07 o 
   6   7   7       38.97       30.10      4.13 o 
   7   7   7       28.99       34.51      4.08 o 
   8   7   7        4.51        7.59      1.82 o 
  -7   8   7       30.82       31.50      3.70 o 
  -6   8   7       30.68       34.72      9.28 o 
  -5   8   7       60.73       63.38      6.42 o 
  -4   8   7      225.14      237.93     13.89 o 
  -3   8   7        3.26        4.06      2.53 o 
  -2   8   7      138.71      147.84      6.25 o 
  -1   8   7       46.40       52.17      3.01 o 
   0   8   7       11.92       12.52      1.67 o 
   1   8   7       46.87       57.18      5.46 o 
   2   8   7      139.20      146.65      8.46 o 
   3   8   7        3.23        3.77      2.13 o 
   4   8   7      225.89      223.77     10.07 o 
   5   8   7       60.05       61.43      4.87 o 
   6   8   7       30.77       30.81      3.87 o 
   7   8   7       30.53       29.13      3.34 o 
   8   8   7       15.62       22.63      2.07 o 
  -7   9   7       78.50       65.50      3.80 o 
  -6   9   7       98.05       96.10      9.07 o 
  -5   9   7      111.99      123.38     18.75 o 
  -4   9   7       83.21       81.94      7.76 o 
  -3   9   7       17.83       15.96      4.16 o 
  -2   9   7      403.47      418.54     12.88 o 
  -1   9   7       20.25       19.58      2.53 o 
   0   9   7      113.04      124.29      6.09 o 
   1   9   7       20.37       22.47      2.66 o 
   2   9   7      403.73      417.84     14.70 o 
   3   9   7       18.31       17.38      3.12 o 
   4   9   7       82.87       67.46      5.34 o 
   5   9   7      113.08      120.66      4.75 o 
   6   9   7       97.83       84.52      5.40 o 
   7   9   7       79.07       68.18      3.93 o 
  -5  10   7        0.56        2.60      1.16 o 
  -4  10   7        3.06        2.57      1.84 o 
  -3  10   7      189.99      201.50     11.91 o 
  -2  10   7      112.96      117.77      9.27 o 
  -1  10   7        7.59        8.61      1.74 o 
   0  10   7       57.53       57.98      3.95 o 
   1  10   7        8.06        9.65      1.89 o 
   2  10   7      112.74      114.21      7.20 o 
   3  10   7      188.84      175.44      8.71 o 
   4  10   7        3.09        2.83      1.73 o 
   5  10   7        0.65       -0.97      1.51 o 
   6  10   7       44.95       37.82      2.73 o 
  -5  11   7       23.30       20.72      2.54 o 
  -4  11   7      183.85      247.83     10.84 o 
  -3  11   7       47.37       52.85      5.55 o 
  -2  11   7      143.59      158.26      9.71 o 
  -1  11   7       43.42       41.62      2.96 o 
   0  11   7       60.32       52.04      3.39 o 
   1  11   7       44.19       51.65      3.29 o 
   2  11   7      144.72      154.63      7.71 o 
   3  11   7       47.23       52.96      4.42 o 
   4  11   7      182.44      196.24      7.72 o 
   5  11   7       23.59       18.71      1.93 o 
  -4  12   7       48.04       65.33      4.22 o 
  -3  12   7        0.43       -0.96      1.36 o 
  -2  12   7       19.56       22.36      3.27 o 
  -1  12   7       43.99       42.66      4.30 o 
   0  12   7        6.57        3.55      1.16 o 
   1  12   7       43.73       38.09      3.38 o 
   2  12   7       19.65       14.42      2.27 o 
   3  12   7        0.35       -0.84      1.23 o 
   4  12   7       48.42       55.92      3.20 o 
   0   0   8       28.13       24.63      2.98 o 
   1   0   8      131.99      158.32      8.96 o 
   2   0   8      174.78      201.69     10.32 o 
   3   0   8      285.89      282.73     10.09 o 
   4   0   8        1.21        3.71      1.03 o 
   5   0   8      157.96      158.81      7.18 o 
   6   0   8        0.39        1.49      1.38 o 
   7   0   8      123.64      130.70      4.81 o 
   8   0   8        2.10        2.38      0.92 o 
   9   0   8       18.09       16.72      2.23 o 
  -9   1   8        7.41        7.51      1.61 o 
  -8   1   8       32.30       31.48      2.59 o 
  -7   1   8       57.42       53.62      3.13 o 
  -6   1   8      129.77      118.30      8.19 o 
  -5   1   8      641.00      629.71     28.90 o 
  -4   1   8       95.70       87.96      2.97 o 
  -3   1   8       60.41       69.11      3.60 o 
  -2   1   8       90.62       76.96      6.22 o 
  -1   1   8      194.31      171.92      8.65 o 
   0   1   8        5.07        6.83      1.42 o 
   1   1   8      193.83      181.89      6.14 o 
   2   1   8       92.04       83.48      6.80 o 
   3   1   8       59.93       68.11      4.27 o 
   4   1   8       95.87       93.23      5.24 o 
   5   1   8      643.78      619.46     25.19 o 
   6   1   8      130.06      120.20      6.12 o 
   7   1   8       57.91       58.08      3.25 o 
   8   1   8       31.87       28.57      1.99 o 
   9   1   8        7.63        1.14      0.96 o 
  -9   2   8       47.79       51.87      3.96 o 
  -8   2   8       66.86       63.63      3.42 o 
  -7   2   8       18.75       19.92      2.46 o 
  -6   2   8      414.18      403.94     12.16 o 
  -5   2   8      123.12      127.41      6.60 o 
  -4   2   8      358.35      366.33      9.68 o 
  -3   2   8       62.00       62.53      3.35 o 
  -2   2   8      543.65      556.11     13.55 o 
  -1   2   8       60.11       71.87      5.62 o 
   0   2   8       83.76       81.61      4.23 o 
   1   2   8       59.68       68.92      3.87 o 
   2   2   8      542.81      551.89     18.82 o 
   3   2   8       62.52       71.98      4.23 o 
   4   2   8      355.32      370.14     10.87 o 
   5   2   8      124.05      113.97      8.51 o 
   6   2   8      416.65      421.64     11.30 o 
   7   2   8       18.85       23.59      2.08 o 
   8   2   8       65.61       60.50      2.73 o 
  -9   3   8        9.34        9.37      1.81 o 
  -8   3   8       38.22       36.23      4.48 o 
  -7   3   8       68.62       70.57      4.04 o 
  -6   3   8       13.33        9.49      1.90 o 
  -5   3   8      817.16      639.70    140.76 o 
  -4   3   8      589.16      613.17     13.16 o 
  -3   3   8      139.26      127.94      5.55 o 
  -2   3   8        2.57        4.67      1.23 o 
  -1   3   8      166.78      166.49      5.76 o 
   0   3   8      138.12      121.73      5.35 o 
   1   3   8      167.72      159.57      6.06 o 
   2   3   8        2.66        0.17      0.99 o 
   3   3   8      139.26      140.96      4.79 o 
   4   3   8      586.89      616.98     18.80 o 
   5   3   8      820.65      841.67     25.17 o 
   6   3   8       13.47        9.62      2.03 o 
   7   3   8       69.93       67.64      4.13 o 
   8   3   8       38.81       40.14      3.09 o 
   9   3   8        9.23        6.77      1.41 o 
  -9   4   8       73.58       70.80      4.07 o 
  -8   4   8       30.58       35.98      4.30 o 
  -7   4   8      208.42      186.48     11.46 o 
  -6   4   8        8.51        5.87      1.72 o 
  -5   4   8      537.32      459.55     68.55 o 
  -4   4   8      288.22      247.19     35.38 o 
  -3   4   8      141.20      140.36      4.03 o 
  -2   4   8      160.77      159.29      4.89 o 
  -1   4   8      244.37      228.10      5.32 o 
   0   4   8        0.00        0.45      0.68 o 
   1   4   8      240.69      238.34      9.58 o 
   2   4   8      161.49      159.38      4.24 o 
   3   4   8      140.50      145.57      4.98 o 
   4   4   8      287.85      288.87      6.64 o 
   5   4   8      536.64      501.96     18.82 o 
   6   4   8        8.08        6.99      1.75 o 
   7   4   8      208.25      206.27      6.97 o 
   8   4   8       30.26       32.19      2.40 o 
   9   4   8       73.80       60.78      3.33 o 
  -8   5   8       73.59       75.25      5.60 o 
  -7   5   8       91.65       90.75      7.82 o 
  -6   5   8       43.19       50.42      3.76 o 
  -5   5   8      161.93      149.08     10.80 o 
  -4   5   8       50.77       48.30      3.94 o 
  -3   5   8      382.19      389.03      9.74 o 
  -2   5   8      172.17      175.68      4.27 o 
  -1   5   8      158.62      159.57      5.17 o 
   0   5   8     1066.72     1061.09     14.55 o 
   1   5   8      159.56      167.10      4.54 o 
   2   5   8      171.49      185.86      6.36 o 
   3   5   8      381.19      398.38      8.66 o 
   4   5   8       51.13       48.27      3.87 o 
   5   5   8      162.92      153.66      6.28 o 
   6   5   8       43.53       47.76      3.46 o 
   7   5   8       91.47       86.01      6.86 o 
   8   5   8       73.59       71.93      4.98 o 
  -8   6   8       64.01       64.74      4.55 o 
  -7   6   8        2.08        3.80      2.65 o 
  -6   6   8      137.43      130.09      5.63 o 
  -5   6   8      184.76      195.48      7.46 o 
  -4   6   8      162.05      163.16      7.15 o 
  -3   6   8      208.77      210.18      6.15 o 
  -2   6   8       73.65       75.75      3.68 o 
  -1   6   8      355.90      377.72     10.74 o 
   0   6   8      428.91      403.60     12.46 o 
   1   6   8      352.25      354.67      6.74 o 
   2   6   8       72.98       72.86      3.56 o 
   3   6   8      208.93      217.09      5.92 o 
   4   6   8      163.35      170.06     16.98 o 
   5   6   8      185.58      182.37      5.06 o 
   6   6   8      137.90      122.09      5.02 o 
   7   6   8        2.13        0.09      1.23 o 
   8   6   8       63.24       55.21      3.94 o 
  -8   7   8        0.31        1.70      0.91 o 
  -7   7   8       87.80       78.87      5.95 o 
  -6   7   8       99.30      112.24      9.99 o 
  -5   7   8       77.03       81.00      4.58 o 
  -4   7   8       86.07       89.92     10.60 o 
  -3   7   8      479.12      496.22     24.07 o 
  -2   7   8       17.35       15.73      1.85 o 
  -1   7   8       21.53       21.10      2.10 o 
   0   7   8       16.95       16.22      1.89 o 
   1   7   8       21.80       24.90      2.25 o 
   2   7   8       17.73       14.79      2.10 o 
   3   7   8      478.95      451.78     10.86 o 
   4   7   8       86.52       82.90      8.14 o 
   5   7   8       76.28       70.66      3.88 o 
   6   7   8       98.98       91.18      6.51 o 
   7   7   8       86.67       76.25      5.13 o 
   8   7   8        0.30       -0.81      0.81 o 
  -7   8   8       23.68       21.68      1.78 o 
  -6   8   8       83.69      101.05     15.49 o 
  -5   8   8       81.02       95.71      7.75 o 
  -4   8   8        7.30        8.06      3.16 o 
  -3   8   8       90.77      119.89      9.95 o 
  -2   8   8       67.46       68.37      6.17 o 
  -1   8   8       39.38       43.72      2.79 o 
   0   8   8        8.55       13.87      1.77 o 
   1   8   8       39.62       43.38      3.71 o 
   2   8   8       66.78       65.11      5.63 o 
   3   8   8       90.08       89.67      6.42 o 
   4   8   8        7.78        8.57      2.85 o 
   5   8   8       80.67       78.12      3.78 o 
   6   8   8       83.75       90.97      5.69 o 
   7   8   8       23.84       26.56      2.58 o 
  -6   9   8       13.83       10.57      1.38 o 
  -5   9   8       10.05       12.83      3.06 o 
  -4   9   8      241.52      308.87     14.45 o 
  -3   9   8      175.61      202.85     12.43 o 
  -2   9   8       29.41       29.74      3.93 o 
  -1   9   8       58.72       63.47      4.61 o 
   0   9   8       13.72       21.00      2.57 o 
   1   9   8       58.75       70.51      4.38 o 
   2   9   8       29.46       38.51      4.43 o 
   3   9   8      174.96      177.21      8.77 o 
   4   9   8      241.05      264.74     10.15 o 
   5   9   8        9.72       10.64      1.35 o 
   6   9   8       13.82       12.99      1.74 o 
  -5  10   8       74.17       93.56     14.14 o 
  -4  10   8       15.75       12.36      2.63 o 
  -3  10   8        5.35        1.26      2.02 o 
  -2  10   8       33.94       34.85      4.97 o 
  -1  10   8      160.64      166.83      9.24 o 
   0  10   8       46.23       47.89      3.43 o 
   1  10   8      162.14      190.68     18.92 o 
   2  10   8       33.75       39.19      4.11 o 
   3  10   8        5.21        5.21      1.92 o 
   4  10   8       15.99       17.35      2.47 o 
   5  10   8       73.78       69.29      3.70 o 
  -4  11   8       44.01       52.68      4.29 o 
  -3  11   8       85.37       95.86      6.59 o 
  -2  11   8       52.76       66.87      5.84 o 
  -1  11   8      162.40      176.00     12.74 o 
   0  11   8       34.75       38.00      2.70 o 
   1  11   8      161.96      177.52      7.71 o 
   2  11   8       52.83       53.20      4.15 o 
   3  11   8       85.65       81.82      4.82 o 
   4  11   8       43.37       45.52      3.13 o 
  -3  12   8       23.99       27.05      2.77 o 
  -2  12   8       54.67       61.17      4.44 o 
  -1  12   8       56.57       68.59      4.69 o 
   0  12   8        5.74        4.03      1.96 o 
   1  12   8       56.67       58.61      3.59 o 
   2  12   8       54.44       56.33      3.46 o 
   3  12   8       24.11       21.83      1.95 o 
   1   0   9      155.49      144.02      5.69 o 
   2   0   9      291.93      288.25     10.49 o 
   3   0   9     1389.18     1487.26     24.05 o 
   4   0   9      384.42      363.04     10.82 o 
   5   0   9       43.81       40.78      2.79 o 
   6   0   9        5.68        7.57      1.85 o 
   7   0   9      213.68      202.51      4.57 o 
   8   0   9       18.03       18.05      1.75 o 
  -8   1   9       35.68       36.27      2.37 o 
  -7   1   9       81.03       73.30      3.18 o 
  -6   1   9       25.93       23.75      2.93 o 
  -5   1   9      100.14       99.98      5.79 o 
  -4   1   9      308.92      308.27      9.15 o 
  -3   1   9       27.36       27.96      2.33 o 
  -2   1   9       34.53       32.83      2.14 o 
  -1   1   9       40.68       41.31      2.84 o 
   0   1   9        4.29        3.51      1.29 o 
   1   1   9       39.72       35.53      2.36 o 
   2   1   9       34.26       33.36      2.37 o 
   3   1   9       27.11       23.19      2.08 o 
   4   1   9      307.94      309.56     13.84 o 
   5   1   9       99.95      101.41      7.91 o 
   6   1   9       26.38       25.46      2.76 o 
   7   1   9       80.75       75.71      3.30 o 
   8   1   9       35.06       31.68      2.14 o 
  -8   2   9       20.55       18.43      1.70 o 
  -7   2   9      137.28      133.51      4.09 o 
  -6   2   9      194.10      183.02      6.98 o 
  -5   2   9       64.92       57.73      6.80 o 
  -4   2   9      354.89      315.02     55.87 o 
  -3   2   9      272.71      264.03      6.78 o 
  -2   2   9      243.91      243.09      7.26 o 
  -1   2   9      148.78      152.35      5.35 o 
   0   2   9       24.38       26.30      2.22 o 
   1   2   9      149.64      150.05      6.32 o 
   2   2   9      245.37      254.03      6.55 o 
   3   2   9      271.16      269.70      9.08 o 
   4   2   9      354.60      370.97     15.24 o 
   5   2   9       65.48       59.79      6.34 o 
   6   2   9      193.93      196.69     10.93 o 
   7   2   9      137.84      137.94      5.54 o 
   8   2   9       20.81       16.74      1.69 o 
  -8   3   9       18.10       13.51      2.64 o 
  -7   3   9       40.07       38.63      2.79 o 
  -6   3   9       68.16       60.97      4.05 o 
  -5   3   9      281.99      259.59      8.83 o 
  -4   3   9      121.14      127.77      5.27 o 
  -3   3   9      143.38      141.12      6.40 o 
  -2   3   9      145.82      129.90      6.97 o 
  -1   3   9      282.32      288.01      7.54 o 
   0   3   9      124.40      126.52      3.58 o 
   1   3   9      281.66      287.21      8.83 o 
   2   3   9      146.01      143.15      4.93 o 
   3   3   9      142.61      139.64      4.91 o 
   4   3   9      120.71      122.43      5.33 o 
   5   3   9      280.94      268.96     13.08 o 
   6   3   9       67.60       60.95      4.02 o 
   7   3   9       40.20       42.07      3.05 o 
   8   3   9       18.30       14.01      1.51 o 
  -8   4   9       24.19       23.94      2.96 o 
  -7   4   9       37.58       40.40      5.07 o 
  -6   4   9       48.75       35.21      3.15 o 
  -5   4   9      264.49      237.15     17.54 o 
  -4   4   9      361.15      312.76     40.02 o 
  -3   4   9        9.59        7.18      1.35 o 
  -2   4   9      255.56      252.71      7.88 o 
  -1   4   9       19.28       17.47      1.64 o 
   0   4   9      347.99      355.34      7.09 o 
   1   4   9       19.18       19.22      1.60 o 
   2   4   9      255.22      239.71      6.48 o 
   3   4   9        9.65        6.74      1.61 o 
   4   4   9      360.75      365.21      7.57 o 
   5   4   9      265.13      258.97     12.66 o 
   6   4   9       48.62       39.82      3.12 o 
   7   4   9       37.51       39.96      2.81 o 
   8   4   9       24.72       24.03      2.70 o 
  -8   5   9        7.23        7.87      1.82 o 
  -7   5   9       10.75        6.39      2.76 o 
  -6   5   9       39.62       44.09      3.28 o 
  -5   5   9       41.47       33.89      3.18 o 
  -4   5   9      379.20      369.89     11.15 o 
  -3   5   9      325.90      300.75     10.66 o 
  -2   5   9       40.76       43.60      2.92 o 
  -1   5   9        5.98        3.76      1.21 o 
   0   5   9       28.52       21.04      2.28 o 
   1   5   9        6.11        4.90      1.11 o 
   2   5   9       41.06       52.19      7.40 o 
   3   5   9      326.55      324.43      7.29 o 
   4   5   9      377.87      391.88      7.91 o 
   5   5   9       41.77       37.29      3.05 o 
   6   5   9       39.56       41.67      2.97 o 
   7   5   9       11.10       11.81      1.55 o 
   8   5   9        7.08        3.98      1.21 o 
  -7   6   9       53.21       51.22      4.87 o 
  -6   6   9      108.73      104.49      8.38 o 
  -5   6   9      189.41      193.82     18.05 o 
  -4   6   9       54.99       60.08      4.34 o 
  -3   6   9       10.76        7.26      1.54 o 
  -2   6   9      139.30      132.57      4.98 o 
  -1   6   9      201.54      213.33      6.39 o 
   0   6   9        7.81        9.84      1.65 o 
   1   6   9      202.35      210.25      6.92 o 
   2   6   9      138.51      127.84      5.56 o 
   3   6   9       10.75        8.70      1.33 o 
   4   6   9       55.87       63.60      3.81 o 
   5   6   9      190.26      182.62      6.45 o 
   6   6   9      108.67       98.45      3.98 o 
   7   6   9       52.96       54.94      4.25 o 
  -7   7   9        1.08        3.08      1.51 o 
  -6   7   9       13.86       13.60      3.57 o 
  -5   7   9        9.22        9.07      2.39 o 
  -4   7   9       50.40       54.75      4.09 o 
  -3   7   9      363.79      362.28      7.08 o 
  -2   7   9       88.13       82.80      3.51 o 
  -1   7   9      133.81      148.64      5.29 o 
   0   7   9        5.93        6.71      1.20 o 
   1   7   9      132.90      153.08      5.33 o 
   2   7   9       88.53       84.67      4.50 o 
   3   7   9      364.31      388.47     13.68 o 
   4   7   9       50.05       43.45      2.99 o 
   5   7   9        8.98       10.98      2.15 o 
   6   7   9       13.74       13.99      2.43 o 
   7   7   9        1.10        3.37      1.16 o 
  -6   8   9        2.38        1.54      1.70 o 
  -5   8   9       43.95       44.04      3.63 o 
  -4   8   9      150.70      175.75     11.07 o 
  -3   8   9       55.33       53.06      6.60 o 
  -2   8   9      118.36      124.12     10.09 o 
  -1   8   9       23.47       24.97      2.18 o 
   0   8   9        1.33        0.75      1.07 o 
   1   8   9       23.17       31.25      4.17 o 
   2   8   9      117.38      117.29      7.36 o 
   3   8   9       55.68       56.63      4.92 o 
   4   8   9      150.14      153.49      6.86 o 
   5   8   9       44.75       45.08      2.48 o 
   6   8   9        2.52        0.24      0.66 o 
  -5   9   9       69.61       83.45      9.28 o 
  -4   9   9       38.56       51.53      5.45 o 
  -3   9   9       18.54       24.01      4.41 o 
  -2   9   9      144.67      150.74      5.67 o 
  -1   9   9       65.69       66.27      4.16 o 
   0   9   9       22.00       22.66      2.93 o 
   1   9   9       66.63       62.58      3.98 o 
   2   9   9      144.04      143.91      7.67 o 
   3   9   9       18.97       22.44      3.03 o 
   4   9   9       38.58       36.21      3.26 o 
   5   9   9       69.28       71.30      3.63 o 
  -4  10   9       13.66       17.53      2.65 o 
  -3  10   9       28.14       39.58      4.59 o 
  -2  10   9       33.99       43.52      5.18 o 
  -1  10   9       32.26       36.85      2.70 o 
   0  10   9       29.06       33.92      2.69 o 
   1  10   9       32.50       38.37      2.75 o 
   2  10   9       33.94       40.78      3.77 o 
   3  10   9       27.58       28.37      2.98 o 
   4  10   9       13.74       13.68      1.82 o 
  -3  11   9       40.94       57.28      4.33 o 
  -2  11   9       39.50       47.05      4.30 o 
  -1  11   9       21.32       14.81      2.39 o 
   0  11   9        7.21        6.93      1.14 o 
   1  11   9       20.99       15.58      2.14 o 
   2  11   9       39.49       37.21      3.04 o 
   3  11   9       40.65       39.90      2.83 o 
   0   0  10      165.18      156.33      9.18 o 
   1   0  10        9.07        8.77      1.44 o 
   2   0  10       29.94       33.99      2.44 o 
   3   0  10     1014.50     1054.48     19.24 o 
   4   0  10      231.86      231.60      8.08 o 
   5   0  10      136.20      142.28      7.01 o 
   6   0  10       57.89       63.73      5.45 o 
   7   0  10        8.93       10.98      1.13 o 
   8   0  10       59.36       51.55      3.23 o 
  -8   1  10       74.13       74.27      2.65 o 
  -7   1  10       36.12       35.30      1.92 o 
  -6   1  10      121.36      117.09      5.09 o 
  -5   1  10      163.94      159.67     10.11 o 
  -4   1  10      136.38      135.00      6.16 o 
  -3   1  10      191.22      198.80     10.30 o 
  -2   1  10       12.47       13.91      2.16 o 
  -1   1  10       82.45       77.11      4.46 o 
   0   1  10       24.01       22.16      3.57 o 
   1   1  10       82.65       77.38      6.19 o 
   2   1  10       12.69       17.90      2.27 o 
   3   1  10      189.63      196.09      6.77 o 
   4   1  10      135.28      139.60      9.06 o 
   5   1  10      162.15      165.27      6.52 o 
   6   1  10      120.54      131.81      8.35 o 
   7   1  10       35.63       36.08      2.28 o 
   8   1  10       73.95       76.56      4.01 o 
  -8   2  10       44.40       38.08      2.90 o 
  -7   2  10       58.67       57.42      2.37 o 
  -6   2  10      301.39      289.55      8.28 o 
  -5   2  10      112.00      112.48      5.57 o 
  -4   2  10      220.74      216.22      9.83 o 
  -3   2  10      704.82      729.69     20.70 o 
  -2   2  10      137.60      136.51      8.38 o 
  -1   2  10        0.12        0.59      0.99 o 
   0   2  10      121.11      109.69      8.32 o 
   1   2  10        0.10        0.61      1.45 o 
   2   2  10      138.08      142.35      5.79 o 
   3   2  10      705.22      710.49     21.14 o 
   4   2  10      220.53      215.91     11.19 o 
   5   2  10      112.34      118.50      8.17 o 
   6   2  10      299.66      300.84      8.53 o 
   7   2  10       58.86       59.25      3.26 o 
   8   2  10       44.80       37.73      2.74 o 
  -8   3  10       35.84       33.03      2.68 o 
  -7   3  10       25.88       27.61      1.58 o 
  -6   3  10       29.30       30.83      2.71 o 
  -5   3  10      124.29      127.85      5.99 o 
  -4   3  10      149.30      144.47      6.60 o 
  -3   3  10       12.17       15.27      2.18 o 
  -2   3  10       83.76       75.81      3.22 o 
  -1   3  10       97.21       95.77      4.32 o 
   0   3  10       18.38       20.96      2.06 o 
   1   3  10       96.05      102.98      7.18 o 
   2   3  10       83.73       73.50      5.89 o 
   3   3  10       12.20       13.33      2.16 o 
   4   3  10      149.97      156.24      4.61 o 
   5   3  10      124.25      128.75      8.42 o 
   6   3  10       29.04       27.52      2.00 o 
   7   3  10       25.64       26.88      2.18 o 
  -7   4  10       18.96       15.06      2.65 o 
  -6   4  10       23.67       20.65      1.69 o 
  -5   4  10       32.38       34.85      3.23 o 
  -4   4  10      174.05      156.14      9.71 o 
  -3   4  10      220.47      225.59      7.33 o 
  -2   4  10       76.33       76.16      3.89 o 
  -1   4  10        0.24        1.56      1.00 o 
   0   4  10       65.11       67.49      3.57 o 
   1   4  10        0.29        0.34      1.36 o 
   2   4  10       75.63       75.86      6.02 o 
   3   4  10      222.80      212.83      7.08 o 
   4   4  10      174.35      175.64      4.92 o 
   5   4  10       32.53       35.66      3.74 o 
   6   4  10       23.24       23.04      2.21 o 
   7   4  10       19.10       19.04      1.70 o 
  -7   5  10       11.70        8.45      1.99 o 
  -6   5  10      100.33      109.24      4.60 o 
  -5   5  10      138.83      129.44      5.84 o 
  -4   5  10       19.43       21.49      2.82 o 
  -3   5  10       36.19       34.90      2.64 o 
  -2   5  10       44.95       41.81      2.88 o 
  -1   5  10      325.62      314.07      9.52 o 
   0   5  10      110.08      112.50      6.53 o 
   1   5  10      325.11      337.84      7.79 o 
   2   5  10       46.01       43.47      4.58 o 
   3   5  10       36.01       35.39      2.30 o 
   4   5  10       19.41       21.47      1.77 o 
   5   5  10      138.96      120.95      4.78 o 
   6   5  10      100.71      110.89      4.17 o 
   7   5  10       11.82       11.05      1.88 o 
  -7   6  10       52.56       43.77      3.54 o 
  -6   6  10       29.46       25.30      3.79 o 
  -5   6  10      376.62      378.98     22.23 o 
  -4   6  10      127.94      137.01      6.23 o 
  -3   6  10      149.53      148.09      4.96 o 
  -2   6  10        2.77        5.94      1.49 o 
  -1   6  10      100.33       94.91      4.26 o 
   0   6  10        0.76        0.43      1.04 o 
   1   6  10       99.47       97.75      9.51 o 
   2   6  10        2.71        3.98      1.55 o 
   3   6  10      148.09      154.84      5.71 o 
   4   6  10      128.64      132.61      4.98 o 
   5   6  10      374.45      363.83     12.22 o 
   6   6  10       29.84       23.68      2.79 o 
   7   6  10       52.29       44.11      2.89 o 
  -6   7  10       91.42       97.81      6.11 o 
  -5   7  10        8.45        5.52      1.67 o 
  -4   7  10       92.05       95.53     11.82 o 
  -3   7  10       41.15       43.90      2.58 o 
  -2   7  10        4.08        3.70      1.04 o 
  -1   7  10      140.20      139.98      4.55 o 
   0   7  10       64.60       68.37      4.01 o 
   1   7  10      139.96      142.10      5.74 o 
   2   7  10        4.22        2.56      1.38 o 
   3   7  10       40.89       44.48      4.26 o 
   4   7  10       92.89       91.08      3.76 o 
   5   7  10        8.20        8.13      1.83 o 
   6   7  10       91.62       87.61      4.23 o 
  -5   8  10       87.73       77.66      5.96 o 
  -4   8  10      109.62      112.12      7.84 o 
  -3   8  10        1.01        2.60      2.47 o 
  -2   8  10       78.89       87.26     11.52 o 
  -1   8  10       17.10       14.17      2.83 o 
   0   8  10        6.05        4.03      1.54 o 
   1   8  10       17.42       13.10      4.66 o 
   2   8  10       78.33       86.21      5.89 o 
   3   8  10        1.08        1.56      1.53 o 
   4   8  10      110.69      101.22      5.23 o 
  -4   9  10        1.94        2.33      1.15 o 
  -3   9  10       20.57       26.97      3.87 o 
  -2   9  10       61.10       70.08      5.51 o 
  -1   9  10        9.58       13.56      1.84 o 
   0   9  10      111.89      147.26      7.60 o 
   1   9  10        9.78       14.38      2.98 o 
   2   9  10       60.10       65.83      4.67 o 
   3   9  10       21.32       27.17      2.87 o 
   4   9  10        1.95        0.76      0.82 o 
  -3  10  10       14.90       16.24      2.50 o 
  -2  10  10      178.24      224.93      9.86 o 
  -1  10  10       99.98       98.25      8.32 o 
   0  10  10      157.83      202.94     22.04 o 
   1  10  10       99.89       95.55      5.05 o 
   2  10  10      177.37      194.90      7.15 o 
   3  10  10       15.42       17.37      1.96 o 
   1  11  10       58.72       66.33      3.27 o 
   1   0  11        3.79        5.83      1.71 o 
   2   0  11      232.77      239.52      7.87 o 
   3   0  11       33.24       34.42      2.79 o 
   4   0  11        1.32        2.06      1.88 o 
   5   0  11      121.91      119.69      6.47 o 
   6   0  11       54.92       46.30      3.86 o 
   7   0  11       35.72       32.99      1.84 o 
  -7   1  11       35.51       33.14      5.41 o 
  -6   1  11       22.75       20.71      2.17 o 
  -5   1  11      127.76      126.33      7.57 o 
  -4   1  11      201.83      206.41      9.59 o 
  -3   1  11      193.99      198.79     10.25 o 
  -2   1  11      588.60      603.63     13.00 o 
  -1   1  11       22.04       24.64      2.61 o 
   0   1  11        2.16       -0.03      1.26 o 
   1   1  11       21.66       18.71      2.32 o 
   2   1  11      592.05      609.29     18.36 o 
   3   1  11      193.56      193.70     10.57 o 
   4   1  11      202.33      211.74     10.41 o 
   5   1  11      128.99      126.81      6.95 o 
   6   1  11       22.96       25.17      3.11 o 
   7   1  11       35.99       35.98      4.16 o 
  -7   2  11      121.89      120.72      7.77 o 
  -6   2  11      249.30      244.75      8.39 o 
  -5   2  11       87.99       85.79      4.46 o 
  -4   2  11        0.77        0.92      0.96 o 
  -3   2  11      248.44      254.59     11.18 o 
  -2   2  11       74.32       70.03      4.06 o 
  -1   2  11       31.43       27.61      2.86 o 
   0   2  11      221.62      203.13      5.78 o 
   1   2  11       31.41       28.62      3.82 o 
   2   2  11       73.69       72.10      5.78 o 
   3   2  11      247.31      255.22     10.30 o 
   4   2  11        0.81        1.34      1.72 o 
   5   2  11       88.21       83.64      4.29 o 
   6   2  11      251.35      245.24      9.20 o 
   7   2  11      122.17      110.23     10.75 o 
  -7   3  11       64.71       63.85      3.80 o 
  -6   3  11       33.99       31.75      1.83 o 
  -5   3  11      143.64      146.95      9.32 o 
  -4   3  11       69.43       70.38      2.93 o 
  -3   3  11      114.76      123.93      5.37 o 
  -2   3  11      411.16      404.69     10.22 o 
  -1   3  11       24.42       19.00      1.87 o 
   0   3  11        1.06        2.42      1.13 o 
   1   3  11       24.34       20.51      3.48 o 
   2   3  11      410.31      387.76     13.89 o 
   3   3  11      114.11      122.72      5.13 o 
   4   3  11       68.82       60.55      3.37 o 
   5   3  11      144.17      151.34      8.08 o 
   6   3  11       33.51       33.16      3.15 o 
   7   3  11       64.65       65.13      3.49 o 
  -6   4  11      132.17      134.47      5.06 o 
  -5   4  11      108.39      106.27      4.89 o 
  -4   4  11       27.43       33.26      4.02 o 
  -3   4  11       99.23      100.36      4.61 o 
  -2   4  11       21.57       19.95      2.04 o 
  -1   4  11      108.85      108.83      5.03 o 
   0   4  11        2.76        3.45      1.26 o 
   1   4  11      108.70      101.53      7.01 o 
   2   4  11       21.36       26.56      3.59 o 
   3   4  11       98.77      100.31      4.47 o 
   4   4  11       27.75       29.54      1.85 o 
   5   4  11      108.83      102.60      4.20 o 
   6   4  11      130.78      114.66      3.56 o 
  -6   5  11       10.74       10.54      2.28 o 
  -5   5  11       11.08        7.52      1.48 o 
  -4   5  11       55.30       62.57      5.12 o 
  -3   5  11        4.88        2.83      1.18 o 
  -2   5  11      159.03      164.01      5.40 o 
  -1   5  11       38.72       45.03      3.60 o 
   0   5  11      555.57      541.30     19.02 o 
   1   5  11       38.57       39.98      4.51 o 
   2   5  11      158.79      169.31      8.60 o 
   3   5  11        4.98        2.32      1.07 o 
   4   5  11       55.24       55.32      2.36 o 
   5   5  11       11.43        8.88      1.81 o 
   6   5  11       10.77        8.99      1.02 o 
  -6   6  11       58.79       53.32      3.98 o 
  -5   6  11      109.50      117.70      7.62 o 
  -4   6  11       94.37      101.88      6.11 o 
  -3   6  11        4.25        2.80      0.81 o 
  -2   6  11        5.25        6.62      1.35 o 
  -1   6  11       57.32       54.97      3.25 o 
   0   6  11       20.26       22.60      1.99 o 
   1   6  11       57.09       62.11      3.87 o 
   2   6  11        5.43        6.65      1.90 o 
   3   6  11        4.43        4.92      1.75 o 
   4   6  11       94.70       94.93      3.52 o 
   5   6  11      110.46      113.24      5.16 o 
  -5   7  11        0.40        4.19      1.82 o 
  -4   7  11       39.73       39.02      4.88 o 
  -3   7  11       27.98       38.21      5.09 o 
  -2   7  11       17.75       19.32      1.73 o 
  -1   7  11      103.02       98.44      4.13 o 
   0   7  11       36.96       38.50      2.50 o 
   1   7  11      103.07       95.58      7.56 o 
   2   7  11       18.13       17.79      2.88 o 
   3   7  11       27.96       29.27      3.08 o 
   4   7  11       39.43       41.49      3.06 o 
  -4   8  11       49.18       50.85      4.76 o 
  -3   8  11       57.13       65.70      5.70 o 
  -2   8  11       55.12       59.12      4.14 o 
  -1   8  11      111.79      124.19      7.15 o 
   0   8  11        5.85        9.65      2.09 o 
   1   8  11      112.07      109.38      6.07 o 
   2   8  11       55.12       56.76      4.24 o 
   3   8  11       56.94       59.18      3.90 o 
   4   8  11       48.77       47.33      2.79 o 
  -2   9  11        9.83        8.52      2.28 o 
  -1   9  11       33.18       38.05      2.90 o 
   0   9  11       87.66       97.07      4.96 o 
   1   9  11       33.37       40.66      3.24 o 
   2   9  11        9.99        8.91      1.64 o 
   3   9  11       48.02       55.02      3.15 o 
   1  10  11        4.31        4.56      1.08 o 
   0   0  12       68.97       75.94      6.28 o 
   1   0  12      124.83      125.86      5.62 o 
   2   0  12       23.47       24.88      2.52 o 
   3   0  12       26.02       19.92      3.39 o 
   4   0  12       13.40       14.67      2.54 o 
   5   0  12      155.19      149.16      4.64 o 
   6   0  12       16.09       11.71      1.29 o 
  -6   1  12       87.16       92.14      3.26 o 
  -5   1  12       98.16       93.47      5.58 o 
  -4   1  12        4.44        2.98      1.19 o 
  -3   1  12       15.94       17.82      3.14 o 
  -2   1  12      115.58      115.16      5.01 o 
  -1   1  12      398.99      402.48     10.28 o 
   0   1  12      407.73      377.11      7.79 o 
   1   1  12      398.66      400.71     10.38 o 
   2   1  12      115.47      120.16      6.28 o 
   3   1  12       15.93       16.68      1.95 o 
   4   1  12        4.67        5.25      1.84 o 
   5   1  12       97.41       97.12      5.11 o 
   6   1  12       87.82       91.14      5.11 o 
  -6   2  12      101.74      103.44      3.29 o 
  -5   2  12      136.03      136.25      6.65 o 
  -4   2  12       97.93      111.94      3.47 o 
  -3   2  12       12.42       13.87      2.07 o 
  -2   2  12       60.97       60.48      2.91 o 
  -1   2  12        5.34        8.04      1.34 o 
   0   2  12       10.61       11.76      1.51 o 
   1   2  12        5.37        7.56      1.77 o 
   2   2  12       60.09       60.61      3.83 o 
   3   2  12       12.91       13.63      1.86 o 
   4   2  12       98.01      102.28      6.44 o 
   5   2  12      137.68      124.35      5.89 o 
   6   2  12      101.61       95.11      3.20 o 
  -6   3  12       27.64       25.42      2.23 o 
  -5   3  12       21.17       17.22      3.24 o 
  -4   3  12       83.70       88.56      5.65 o 
  -3   3  12      132.08      128.30      4.74 o 
  -2   3  12      101.59       92.61      3.46 o 
  -1   3  12       61.43       65.85      3.12 o 
   0   3  12       25.36       17.97      2.03 o 
   1   3  12       62.21       65.01      4.01 o 
   2   3  12      102.15       93.10      6.57 o 
   3   3  12      132.25      123.87      4.95 o 
   4   3  12       81.92       89.34      5.94 o 
   5   3  12       21.50       18.26      1.64 o 
   6   3  12       28.12       26.73      2.24 o 
  -5   4  12       47.89       44.36      3.35 o 
  -4   4  12       49.18       56.23      3.43 o 
  -3   4  12       54.35       55.52      3.14 o 
  -2   4  12      175.97      194.58      6.29 o 
  -1   4  12       53.64       52.23      2.65 o 
   0   4  12      435.44      447.69      9.83 o 
   1   4  12       54.45       52.96      4.80 o 
   2   4  12      174.23      188.78      8.64 o 
   3   4  12       55.38       51.79      2.89 o 
   4   4  12       49.59       53.23      3.73 o 
   5   4  12       48.22       42.16      2.17 o 
  -5   5  12       67.53       67.83      3.00 o 
  -4   5  12       70.25       75.42      4.03 o 
  -3   5  12       55.21       61.18      3.05 o 
  -2   5  12       14.79       12.09      1.65 o 
  -1   5  12      146.68      153.58      4.32 o 
   0   5  12       15.21       14.14      1.41 o 
   1   5  12      145.18      152.08      7.83 o 
   2   5  12       14.19       13.10      1.91 o 
   3   5  12       53.89       57.50      3.88 o 
   4   5  12       69.66       69.21      3.10 o 
   5   5  12       66.18       61.97      3.59 o 
  -4   6  12       36.74       39.68      4.18 o 
  -3   6  12       45.84       44.03      5.48 o 
  -2   6  12      370.64      384.46      7.91 o 
  -1   6  12       36.62       36.43      1.96 o 
   0   6  12      219.91      218.38      7.32 o 
   1   6  12       35.92       40.08      2.74 o 
   2   6  12      370.01      394.85      8.45 o 
   3   6  12       45.68       49.18      3.55 o 
   4   6  12       36.99       33.31      1.80 o 
  -4   7  12        4.16        4.44      1.55 o 
  -2   7  12       60.50       59.01      3.68 o 
  -1   7  12       44.31       39.34      3.36 o 
   0   7  12       58.22       70.70      3.16 o 
   1   7  12       43.64       46.59      3.77 o 
   2   7  12       59.96       70.18      4.35 o 
   3   7  12       46.89       48.70      3.16 o 
   4   7  12        4.01        2.44      1.09 o 
  -3   8  12        2.00        2.87      1.37 o 
  -1   8  12       79.32       84.42      4.11 o 
   0   8  12        1.58        0.81      1.03 o 
   1   8  12       78.85       79.80      6.79 o 
   2   8  12       13.55       15.71      1.85 o 
   3   8  12        1.95        3.56      0.95 o 
   1   0  13      191.40      191.51      4.94 o 
   2   0  13       57.40       60.15      3.39 o 
   3   0  13       43.34       41.58      2.03 o 
   4   0  13        0.01        0.09      2.31 o 
   5   0  13        9.60        7.31      1.42 o 
  -5   1  13       77.72       82.15      4.26 o 
  -4   1  13        8.58        6.62      0.88 o 
  -3   1  13       14.81       14.74      1.67 o 
  -2   1  13      103.90      112.38      5.52 o 
  -1   1  13      133.07      131.57      4.03 o 
   0   1  13       10.24       13.27      1.85 o 
   1   1  13      132.21      139.68      7.76 o 
   2   1  13      104.38      111.70      4.52 o 
   3   1  13       15.04       15.88      1.60 o 
   4   1  13        9.05        9.68      1.76 o 
   5   1  13       76.60       76.74      2.89 o 
  -5   2  13       41.87       39.39      2.86 o 
  -4   2  13        3.78        4.78      1.55 o 
  -3   2  13       17.19       16.02      1.69 o 
  -2   2  13        9.80       12.10      1.21 o 
  -1   2  13      192.76      206.04      5.00 o 
   0   2  13      108.82       91.70      6.07 o 
   1   2  13      190.73      197.24      6.33 o 
   2   2  13        9.57       11.69      1.64 o 
   3   2  13       17.55       15.36      1.20 o 
   4   2  13        3.92        3.00      1.18 o 
   5   2  13       42.12       39.63      1.96 o 
  -5   3  13       23.03       20.21      1.99 o 
  -4   3  13       79.28       79.20      4.57 o 
  -3   3  13       15.60       18.68      1.68 o 
  -2   3  13       13.06       10.35      1.71 o 
  -1   3  13       99.29       97.53      3.26 o 
   0   3  13       53.78       52.92      3.18 o 
   1   3  13       98.74      100.65      4.37 o 
   2   3  13       13.33       10.56      1.57 o 
   3   3  13       15.46       16.31      1.25 o 
   4   3  13       78.61       72.95      2.88 o 
   5   3  13       22.46       19.60      1.93 o 
  -4   4  13       86.06       91.38      4.63 o 
  -3   4  13        8.80       10.56      1.25 o 
  -2   4  13       90.51       93.36      3.70 o 
  -1   4  13        0.62        0.30      0.67 o 
   0   4  13      365.32      357.02     17.29 o 
   1   4  13        0.63        0.27      1.14 o 
   2   4  13       90.39       94.94      3.10 o 
   3   4  13        8.56       10.24      0.98 o 
   4   4  13       85.88       85.16      4.39 o 
  -3   5  13       29.46       25.93      2.65 o 
  -2   5  13       28.08       25.46      1.50 o 
  -1   5  13       40.51       47.96      3.73 o 
   0   5  13       83.26       91.49      3.00 o 
   1   5  13       40.44       44.03      2.11 o 
   2   5  13       27.79       27.06      2.37 o 
   3   5  13       29.13       27.31      1.73 o 
   4   5  13       42.49       35.61      2.56 o 
  -2   6  13       26.79       20.63      1.63 o 
  -1   6  13       42.62       43.38      3.63 o 
   0   6  13       70.08       61.87      2.36 o 
   1   6  13       42.13       38.16      2.16 o 
   2   6  13       26.71       24.53      1.68 o 
   3   6  13       32.96       34.99      2.63 o 
  -1   7  13       20.87       18.96      1.82 o 
   0   7  13       27.56       30.92      2.45 o 
   1   7  13       20.35       19.60      1.93 o 
   0   0  14      251.36      229.19      8.44 o 
   1   0  14      321.51      311.12      8.80 o 
   2   0  14       26.99       28.30      1.50 o 
   3   0  14      125.29      125.76      3.72 o 
   4   0  14        0.04       -0.75      0.75 o 
  -4   1  14      118.60      125.29      4.61 o 
  -3   1  14       60.08       59.24      2.40 o 
  -2   1  14       42.25       44.32      1.80 o 
  -1   1  14       35.14       37.31      2.76 o 
   0   1  14       16.17       12.50      1.90 o 
   1   1  14       35.28       35.30      2.75 o 
   2   1  14       41.45       44.80      2.04 o 
   3   1  14       60.38       62.75      4.17 o 
   4   1  14      118.83      116.21      4.38 o 
  -3   2  14       46.45       49.20      5.25 o 
  -2   2  14       10.92       12.02      0.93 o 
  -1   2  14      209.63      201.75      6.35 o 
   0   2  14       40.88       40.32     10.68 o 
   1   2  14      209.40      201.26      7.34 o 
   2   2  14       11.18       11.22      0.81 o 
   3   2  14       45.68       44.05      2.08 o 
  -3   3  14       21.81       23.45      2.04 o 
  -2   3  14       50.30       54.23      2.29 o 
  -1   3  14       50.75       45.87      1.69 o 
   0   3  14      272.62      277.21     18.06 o 
   1   3  14       50.30       45.92      2.35 o 
   2   3  14       50.77       49.75      2.24 o 
   3   3  14       22.01       20.94      1.35 o 
  -2   4  14       20.46       22.56      1.39 o 
  -1   4  14        4.23        2.31      0.73 o 
   0   4  14       69.58       72.46      3.65 o 
   1   4  14        4.00        3.49      0.63 o 
   2   4  14       20.53       22.09      1.40 o 
  -1   5  14       78.32       71.66      2.40 o 
   0   5  14       94.35       89.08      3.52 o 
   1   5  14       78.23       73.08      3.49 o 
                                                 
